# Supplementary material for: Sex, Scavengers, and Chaperones: Transcriptome Secrets of Divergent Symbiodinium Thermal Tolerances
Source: Mol Biol Evol. 2016 Jun 14;33(9):2201–15. doi: 10.1093/molbev/msw119 (PMC4989115; doi:10.1093/molbev/msw119)
Supplement: Supplementary Data [file supp_msw119_Dataset_S1A-M.xlsx]

## Sheet: A
Dataset S1A.
Enriched (+) and depleted (-) GO categories (FDR < 0.05) for biological processes (BP), molecular functions (MF), and cellular components (CC) in the subset of up-regulated genes in the SM population after 9 days at 32°C.
+/-	Category	# in subset	# in transcriptome	P-value	FDR	GO term
+	GO:0051026	4	8	1.41232e-08	0.000224008	BP chiasma assembly
+	GO:0006310	8	245	2.76147e-06	0.0218998	BP DNA recombination
+	GO:0007131	4	38	1.15647e-05	0.0452674	BP reciprocal meiotic recombination
+	GO:0035825	4	38	1.15647e-05	0.0452674	BP reciprocal DNA recombination
+	GO:0000150	2	2	1.70526e-05	0.0452674	MF recombinase activity
+	GO:0031053	2	2	1.7124e-05	0.0452674	BP primary miRNA processing
-	none

## Sheet: B
Dataset S1B.
Enriched (+) and depleted (-) GO categories (FDR < 0.05) for biological processes (BP), molecular functions (MF), and cellular components (CC) in the subset of down-regulated genes in the SM population after 9 days at 32°C.
+/-	Category	# in subset	# in transcriptome	P-value	FDR	GO term
+	GO:0003735	105	761	1.71094e-34	2.71372e-30	MF structural constituent of ribosome
+	GO:0006412	105	814	2.92383e-31	2.31874e-27	BP translation
+	GO:0004553	84	494	5.98194e-29	3.16265e-25	MF hydrolase activity, hydrolyzing O-glycosyl compounds
+	GO:0016798	88	552	2.80684e-28	1.11298e-24	MF hydrolase activity, acting on glycosyl bonds
+	GO:0044391	55	326	3.37976e-22	1.07213e-18	CC ribosomal subunit
+	GO:0005198	116	1256	7.72462e-21	2.042e-17	MF structural molecule activity
+	GO:0005840	72	626	5.24164e-19	1.18768e-15	CC ribosome
+	GO:0030529	137	1718	2.50032e-18	4.95721e-15	CC ribonucleoprotein complex
+	GO:0044238	721	14998	2.09796e-16	3.61594e-13	BP primary metabolic process
+	GO:0044445	50	363	2.27977e-16	3.61594e-13	CC cytosolic part
+	GO:0044444	657	13480	1.11701e-15	1.54263e-12	CC cytoplasmic part
+	GO:0071704	758	16069	1.16711e-15	1.54263e-12	BP organic substance metabolic process
+	GO:0005975	153	2075	1.11935e-14	1.3657e-11	BP carbohydrate metabolic process
+	GO:0032991	365	6788	2.71602e-14	3.07706e-11	CC macromolecular complex
+	GO:0008152	811	17746	8.6676e-14	9.16512e-11	BP metabolic process
+	GO:0022625	25	110	1.11347e-13	1.1038e-10	CC cytosolic large ribosomal subunit
+	GO:0009056	223	3612	2.93379e-13	2.73722e-10	BP catabolic process
+	GO:0005576	87	941	4.95839e-13	4.36917e-10	CC extracellular region
+	GO:0008484	22	87	7.36322e-13	6.14674e-10	MF sulfuric ester hydrolase activity
+	GO:1901575	207	3331	1.30815e-12	1.03742e-09	BP organic substance catabolic process
+	GO:0015935	27	152	1.7465e-12	1.3191e-09	CC small ribosomal subunit
+	GO:0009059	184	3004	3.01864e-12	2.1763e-09	BP macromolecule biosynthetic process
+	GO:0034645	174	2832	1.12718e-11	7.77311e-09	BP cellular macromolecule biosynthetic process
+	GO:0015925	16	49	2.90477e-11	1.89583e-08	MF galactosidase activity
+	GO:0044429	97	1318	2.98819e-11	1.89583e-08	CC mitochondrial part
+	GO:0015934	28	175	3.23846e-11	1.97559e-08	CC large ribosomal subunit
+	GO:0016787	376	7276	7.28019e-11	4.27671e-08	MF hydrolase activity
+	GO:0044249	309	5926	1.18363e-10	6.70486e-08	BP cellular biosynthetic process
+	GO:0005575	1146	27207	1.32918e-10	7.26971e-08	CC cellular_component
+	GO:0044712	132	2044	6.43074e-10	3.39993e-07	BP single-organism catabolic process
+	GO:0015929	11	26	1.54336e-09	7.89654e-07	MF hexosaminidase activity
+	GO:1901576	305	6031	2.23687e-09	1.10872e-06	BP organic substance biosynthetic process
+	GO:0005773	64	736	3.68641e-09	1.77182e-06	CC vacuole
+	GO:0009058	320	6449	6.53261e-09	3.04746e-06	BP biosynthetic process
+	GO:0004557	11	30	7.2396e-09	3.18965e-06	MF alpha-galactosidase activity
+	GO:0052692	11	30	7.2396e-09	3.18965e-06	MF raffinose alpha-galactosidase activity
+	GO:0044281	264	5137	8.56617e-09	3.67211e-06	BP small molecule metabolic process
+	GO:0044248	169	2865	8.9136e-09	3.72049e-06	BP cellular catabolic process
+	GO:0030203	15	64	1.18039e-08	4.80054e-06	BP glycosaminoglycan metabolic process
+	GO:0005764	43	427	1.6298e-08	6.46256e-06	CC lysosome
+	GO:0044424	928	21851	1.788e-08	6.91694e-06	CC intracellular part
+	GO:0009057	96	1380	2.91136e-08	1.09946e-05	BP macromolecule catabolic process
+	GO:0044237	683	15435	4.50541e-08	1.66187e-05	BP cellular metabolic process
+	GO:0044455	25	193	5.00281e-08	1.8034e-05	CC mitochondrial membrane part
+	GO:0044710	406	8600	8.18693e-08	2.88562e-05	BP single-organism metabolic process
+	GO:0006027	10	31	8.56568e-08	2.95348e-05	BP glycosaminoglycan catabolic process
+	GO:0008150	1107	26667	1.10525e-07	3.72988e-05	BP biological_process
+	GO:0006022	15	76	1.55076e-07	5.12429e-05	BP aminoglycan metabolic process
+	GO:0006082	155	2837	2.02112e-07	6.54225e-05	BP organic acid metabolic process
+	GO:0000323	43	460	2.13473e-07	6.7718e-05	CC lytic vacuole
+	GO:0043436	154	2823	2.36079e-07	7.34205e-05	BP oxoacid metabolic process
+	GO:0005618	29	259	3.64459e-07	0.000109069	CC cell wall
+	GO:0030312	29	259	3.64459e-07	0.000109069	CC external encapsulating structure
+	GO:0044437	58	745	4.80015e-07	0.000140991	CC vacuolar part
+	GO:0006790	47	595	5.28831e-07	0.000152505	BP sulfur compound metabolic process
+	GO:0031982	115	1894	6.80363e-07	0.000192701	CC vesicle
+	GO:1990204	23	195	8.14106e-07	0.000226536	CC oxidoreductase complex
+	GO:0005759	35	394	1.21214e-06	0.000330491	CC mitochondrial matrix
+	GO:0019538	307	6236	1.22937e-06	0.000330491	BP protein metabolic process
+	GO:0006026	10	41	1.83732e-06	0.000485697	BP aminoglycan catabolic process
+	GO:0004423	6	12	1.9796e-06	0.000514727	MF iduronate-2-sulfatase activity
+	GO:0015078	27	261	2.02369e-06	0.000517705	MF hydrogen ion transmembrane transporter activity
+	GO:0022627	14	89	2.14154e-06	0.000531639	CC cytosolic small ribosomal subunit
+	GO:0016052	46	572	2.14519e-06	0.000531639	BP carbohydrate catabolic process
+	GO:0070013	58	805	2.45038e-06	0.000597931	CC intracellular organelle lumen
+	GO:0043233	58	810	2.94478e-06	0.000707685	CC organelle lumen
+	GO:0002181	12	65	3.48852e-06	0.000813002	BP cytoplasmic translation
+	GO:0070062	83	1281	3.5368e-06	0.000813002	CC extracellular vesicular exosome
+	GO:1903561	83	1281	3.5368e-06	0.000813002	CC extracellular vesicle
+	GO:0043230	83	1282	3.6598e-06	0.000816024	CC extracellular organelle
+	GO:0065010	83	1282	3.6598e-06	0.000816024	CC extracellular membrane-bounded organelle
+	GO:0009505	10	40	3.70429e-06	0.000816024	CC plant-type cell wall
+	GO:0031974	63	922	4.09384e-06	0.000889485	CC membrane-enclosed lumen
+	GO:0044446	442	9722	5.79708e-06	0.00123186	CC intracellular organelle part
+	GO:0044464	1016	24530	5.89819e-06	0.00123186	CC cell part
+	GO:0031988	107	1798	5.90262e-06	0.00123186	CC membrane-bounded vesicle
+	GO:0019752	144	2731	8.34681e-06	0.00171933	BP carboxylic acid metabolic process
+	GO:0044421	100	1650	1.04139e-05	0.00208062	CC extracellular region part
+	GO:0051603	51	696	1.0447e-05	0.00208062	BP proteolysis involved in cellular protein catabolic process
+	GO:0005774	51	681	1.04943e-05	0.00208062	CC vacuolar membrane
+	GO:1901564	180	3509	1.17712e-05	0.00230498	BP organonitrogen compound metabolic process
+	GO:0004650	6	15	1.37182e-05	0.00265347	MF polygalacturonase activity
+	GO:0005838	8	29	1.50015e-05	0.00286673	CC proteasome regulatory particle
+	GO:1901136	57	818	1.52131e-05	0.00287256	BP carbohydrate derivative catabolic process
+	GO:0019941	44	581	1.74083e-05	0.00324838	BP modification-dependent protein catabolic process
+	GO:0043632	44	592	2.65409e-05	0.0048463	BP modification-dependent macromolecule catabolic process
+	GO:1901135	105	1836	2.65827e-05	0.0048463	BP carbohydrate derivative metabolic process
+	GO:0022626	12	83	3.15151e-05	0.00568023	CC cytosolic ribosome
+	GO:0006508	62	930	3.70551e-05	0.00660371	BP proteolysis
+	GO:0007264	29	330	3.87022e-05	0.00682061	BP small GTPase mediated signal transduction
+	GO:0005747	9	47	4.02667e-05	0.00701835	CC mitochondrial respiratory chain complex I
+	GO:1902600	18	168	4.39834e-05	0.00758284	BP hydrogen ion transmembrane transport
+	GO:0006511	41	551	5.2158e-05	0.00889546	BP ubiquitin-dependent protein catabolic process
+	GO:1901565	70	1122	5.45076e-05	0.00919729	BP organonitrogen compound catabolic process
+	GO:0019843	24	274	5.81374e-05	0.00950666	MF rRNA binding
+	GO:0030964	9	49	5.81392e-05	0.00950666	CC NADH dehydrogenase complex
+	GO:0045271	9	49	5.81392e-05	0.00950666	CC respiratory chain complex I
+	GO:0004415	3	3	6.46487e-05	0.0104632	MF hyalurononglucosaminidase activity
+	GO:0044724	28	346	7.14462e-05	0.0114465	BP single-organism carbohydrate catabolic process
+	GO:0008449	3	3	7.51103e-05	0.0119132	MF N-acetylglucosamine-6-sulfatase activity
+	GO:0030149	8	35	8.12327e-05	0.0126317	BP sphingolipid catabolic process
+	GO:0046466	8	35	8.12327e-05	0.0126317	BP membrane lipid catabolic process
+	GO:0006754	14	113	8.42966e-05	0.0127682	BP ATP biosynthetic process
+	GO:0016054	37	514	8.55968e-05	0.0127682	BP organic acid catabolic process
+	GO:0046395	37	514	8.55968e-05	0.0127682	BP carboxylic acid catabolic process
+	GO:0015985	12	86	8.61353e-05	0.0127682	BP energy coupled proton transport, down electrochemical gradient
+	GO:0015986	12	86	8.61353e-05	0.0127682	BP ATP synthesis coupled proton transport
+	GO:0009206	16	140	8.74715e-05	0.0128462	BP purine ribonucleoside triphosphate biosynthetic process
+	GO:0018392	3	3	9.27476e-05	0.0134961	MF glycoprotein 3-alpha-L-fucosyltransferase activity
+	GO:0009145	16	141	9.50057e-05	0.013699	BP purine nucleoside triphosphate biosynthetic process
+	GO:0046933	10	63	0.000116006	0.0165764	MF proton-transporting ATP synthase activity, rotational mechanism
+	GO:0043229	562	12894	0.000122353	0.0173272	CC intracellular organelle
+	GO:1902494	80	1434	0.000129784	0.0182169	CC catalytic complex
+	GO:0031090	195	3917	0.000152835	0.0212642	CC organelle membrane
+	GO:0098588	152	2918	0.000167336	0.0230792	CC bounding membrane of organelle
+	GO:0009965	6	23	0.000169797	0.0232168	BP leaf morphogenesis
+	GO:0044242	25	299	0.000172148	0.023337	BP cellular lipid catabolic process
+	GO:0044769	11	81	0.000210423	0.0282841	MF ATPase activity, coupled to transmembrane movement of ions, rotational mechanism
+	GO:0044282	42	634	0.000223843	0.0298351	BP small molecule catabolic process
+	GO:0030163	33	431	0.000247864	0.0327614	BP protein catabolic process
+	GO:0042645	7	33	0.000252192	0.0330579	CC mitochondrial nucleoid
+	GO:0044422	447	10187	0.000262132	0.0340793	CC organelle part
+	GO:0009201	16	155	0.000270916	0.034935	BP ribonucleoside triphosphate biosynthetic process
+	GO:0043202	8	47	0.000326231	0.0417286	CC lysosomal lumen
+	GO:0044267	248	5249	0.000333122	0.0422692	BP cellular protein metabolic process
+	GO:0030119	10	71	0.000357343	0.0442354	CC AP-type membrane coat adaptor complex
+	GO:0019317	3	4	0.000359897	0.0442354	BP fucose catabolic process
+	GO:0042355	3	4	0.000359897	0.0442354	BP L-fucose catabolic process
+	GO:0000502	16	161	0.000360048	0.0442354	CC proteasome complex
+	GO:0003824	806	19282	0.000362562	0.0442354	MF catalytic activity
+	GO:0004298	10	70	0.000389006	0.0467426	MF threonine-type endopeptidase activity
+	GO:0070003	10	70	0.000389006	0.0467426	MF threonine-type peptidase activity
+	GO:0016042	30	404	0.000412052	0.0491395	BP lipid catabolic process
-	GO:0022843	2	681	1.05223e-11	1.66894e-07	MF voltage-gated cation channel activity
-	GO:0005261	5	749	5.20559e-10	4.12829e-06	MF cation channel activity
-	GO:0015267	10	922	3.68769e-09	1.39461e-05	MF channel activity
-	GO:0022803	10	922	3.68769e-09	1.39461e-05	MF passive transmembrane transporter activity
	GO:0042391	4	658	4.66218e-09	1.39461e-05	BP regulation of membrane potential
-	GO:0022838	10	910	5.27564e-09	1.39461e-05	MF substrate-specific channel activity
-	GO:0005216	10	903	6.81207e-09	1.54352e-05	MF ion channel activity
-	GO:0046873	12	1008	8.53065e-09	1.69131e-05	MF metal ion transmembrane transporter activity
-	GO:0034703	2	523	1.05377e-08	1.8571e-05	CC cation channel complex
-	GO:0034702	3	564	1.80849e-08	2.86845e-05	CC ion channel complex
-	GO:0005244	7	742	2.25944e-08	2.98641e-05	MF voltage-gated ion channel activity
-	GO:0022832	7	742	2.25944e-08	2.98641e-05	MF voltage-gated channel activity
-	GO:0008168	13	1022	5.00478e-08	6.10621e-05	MF methyltransferase activity
-	GO:0086010	0	358	6.80896e-08	7.71407e-05	BP membrane depolarization during action potential
-	GO:0010019	1	467	8.0861e-08	8.55024e-05	BP chloroplast-nucleus signaling pathway
-	GO:0031930	1	459	1.06866e-07	0.000105938	BP mitochondria-nucleus signaling pathway
-	GO:0016741	15	1073	1.33096e-07	0.000124178	MF transferase activity, transferring one-carbon groups
-	GO:0022836	10	811	1.54801e-07	0.000136406	MF gated channel activity
-	GO:0051899	1	371	7.0928e-07	0.000592099	BP membrane depolarization
-	GO:0042383	0	305	2.07033e-06	0.00164188	CC sarcolemma
-	GO:0001508	0	289	2.35243e-06	0.00177675	BP action potential
-	GO:0044449	1	367	3.04001e-06	0.00219171	CC contractile fiber part
-	GO:0005509	31	1529	3.8379e-06	0.00264665	MF calcium ion binding
-	GO:0097060	1	358	4.5061e-06	0.00297797	CC synaptic membrane
-	GO:0030001	18	1031	5.45614e-06	0.00346159	BP metal ion transport
-	GO:0045211	1	345	7.59921e-06	0.00452609	CC postsynaptic membrane
-	GO:0005488	787	22470	7.70471e-06	0.00452609	MF binding
-	GO:0044459	41	1775	1.49883e-05	0.00849035	CC plasma membrane part
-	GO:0065007	302	9442	1.73019e-05	0.00898592	BP biological regulation
-	GO:0097458	18	1038	1.74153e-05	0.00898592	CC neuron part
-	GO:1902495	9	640	1.75628e-05	0.00898592	CC transmembrane transporter complex
-	GO:0030018	1	319	1.96606e-05	0.00974491	CC Z disc
-	GO:0044456	5	509	2.26559e-05	0.0108893	CC synapse part
-	GO:0016740	214	6934	2.5597e-05	0.011941	MF transferase activity
-	GO:0044435	12	807	2.8563e-05	0.0129439	CC plastid part
-	GO:0005245	1	280	3.40639e-05	0.015008	MF voltage-gated calcium channel activity
-	GO:0008757	7	575	3.76996e-05	0.0161456	MF S-adenosylmethionine-dependent methyltransferase activity
-	GO:0033267	1	302	3.94493e-05	0.0161456	CC axon part
-	GO:0019228	0	223	3.96997e-05	0.0161456	BP neuronal action potential
-	GO:1990351	10	646	4.82449e-05	0.0187578	CC transporter complex
-	GO:0046914	80	3031	4.8488e-05	0.0187578	MF transition metal ion binding
-	GO:0072661	0	236	5.15269e-05	0.0194588	BP protein targeting to plasma membrane
-	GO:0008270	51	2121	5.34887e-05	0.0197299	MF zinc ion binding
-	GO:0015075	47	1868	6.63335e-05	0.0239117	MF ion transmembrane transporter activity
-	GO:0004386	7	579	8.05157e-05	0.0283791	MF helicase activity
-	GO:0032844	2	333	8.25829e-05	0.028475	BP regulation of homeostatic process
-	GO:0005515	124	4276	8.5929e-05	0.0289983	MF protein binding
-	GO:0007067	4	441	8.85359e-05	0.0292556	BP mitotic nuclear division
-	GO:0005891	1	258	9.21201e-05	0.0298187	CC voltage-gated calcium channel complex
-	GO:0046872	283	8745	9.94901e-05	0.0315602	MF metal ion binding
-	GO:0043169	286	8823	0.000103795	0.0322802	MF cation binding
-	GO:0022891	53	2023	0.000107316	0.0327336	MF substrate-specific transmembrane transporter activity
-	GO:0042995	34	1524	0.000109998	0.0329186	CC cell projection
-	GO:0044434	12	753	0.000112535	0.0329449	CC chloroplast part
-	GO:0006811	51	1979	0.000114241	0.0329449	BP ion transport
-	GO:0072509	5	439	0.0001399	0.0396241	MF divalent inorganic cation transmembrane transporter activity
-	GO:0006396	16	902	0.000160264	0.0445955	BP RNA processing
-	GO:0015085	4	388	0.000176894	0.0483106	MF calcium ion transmembrane transporter activity
-	GO:0048285	7	544	0.000179706	0.0483106	BP organelle fission

## Sheet: C
Dataset S1C.
Enriched (+) and depleted (-) GO categories (FDR < 0.05) for biological processes (BP), molecular functions (MF), and cellular components (CC) in the subset of up-regulated genes in the MI population after 9 days at 32°C.
+/-	Category	# in subset	# in transcriptome	P-value	FDR	GO term
+	GO:0051026	4	6	4.08561e-12	6.44218e-08	BP chiasma assembly
+	GO:0045132	3	23	7.28624e-07	0.00574447	BP meiotic chromosome segregation
+	GO:0007131	3	29	1.47298e-06	0.0058065	BP reciprocal meiotic recombination
+	GO:0035825	3	29	1.47298e-06	0.0058065	BP reciprocal DNA recombination
+	GO:0045143	2	6	8.44271e-06	0.0266249	BP homologous chromosome segregation
+	GO:1903046	4	187	1.31472e-05	0.0334929	BP meiotic cell cycle process
+	GO:0000795	2	8	1.48687e-05	0.0334929	CC synaptonemal complex
-	none

## Sheet: D
Dataset S1D.
Enriched (+) and depleted (-) GO categories (FDR < 0.05) for biological processes (BP), molecular functions (MF), and cellular components (CC) in the subset of down-regulated genes in the MI population after 9 days at 32°C.
+/-	Category	# in subset	# in transcriptome	P-value	FDR	GO term
+	GO:0003735	154	752	3.95851e-75	6.24177e-71	MF structural constituent of ribosome
+	GO:0005198	182	1220	1.34835e-62	1.06304e-58	MF structural molecule activity
+	GO:0006412	143	792	1.83681e-61	9.65426e-58	BP translation
+	GO:0030529	206	1720	5.73483e-54	2.26067e-50	CC ribonucleoprotein complex
+	GO:0005840	109	609	1.45344e-46	4.58356e-43	CC ribosome
+	GO:0032991	437	6520	4.08934e-39	1.07468e-35	CC macromolecular complex
+	GO:0044391	68	323	6.38724e-34	1.43877e-30	CC ribosomal subunit
+	GO:0034645	202	2474	7.30456e-27	1.43973e-23	BP cellular macromolecule biosynthetic process
+	GO:0009059	204	2584	2.91302e-25	4.95804e-22	BP macromolecule biosynthetic process
+	GO:0044445	63	375	3.14437e-25	4.95804e-22	CC cytosolic part
+	GO:0044424	932	20225	5.68993e-22	8.15626e-19	CC intracellular part
+	GO:0005575	1110	25265	1.23084e-21	1.61733e-18	CC cellular_component
+	GO:0044444	641	12636	8.09403e-21	9.81743e-18	CC cytoplasmic part
+	GO:0031410	90	822	2.87048e-20	3.23298e-17	CC cytoplasmic vesicle
+	GO:0016023	85	768	1.44275e-19	1.51662e-16	CC cytoplasmic membrane-bounded vesicle
+	GO:0044464	1010	22656	6.19597e-19	6.10613e-16	CC cell part
+	GO:0031982	155	1962	8.32767e-19	7.72416e-16	CC vesicle
+	GO:0007264	60	442	1.04824e-18	8.96114e-16	BP small GTPase mediated signal transduction
+	GO:0045335	48	289	1.07979e-18	8.96114e-16	CC phagocytic vesicle
+	GO:0015935	33	142	1.20147e-18	9.47243e-16	CC small ribosomal subunit
+	GO:0043228	224	3353	2.11894e-18	1.5187e-15	CC non-membrane-bounded organelle
+	GO:0043232	224	3353	2.11894e-18	1.5187e-15	CC intracellular non-membrane-bounded organelle
+	GO:0030139	50	321	3.1714e-18	2.1742e-15	CC endocytic vesicle
+	GO:0031988	148	1877	6.25609e-18	4.11025e-15	CC membrane-bounded vesicle
+	GO:0022625	30	126	1.74534e-17	1.10082e-14	CC cytosolic large ribosomal subunit
+	GO:0005525	92	960	6.6507e-17	4.03339e-14	MF GTP binding
+	GO:0015934	35	181	7.54673e-17	4.40729e-14	CC large ribosomal subunit
+	GO:1901576	297	5050	6.72248e-16	3.78571e-13	BP organic substance biosynthetic process
+	GO:0006935	38	217	1.65229e-15	8.98392e-13	BP chemotaxis
+	GO:0032561	93	1036	4.26349e-15	2.23701e-12	MF guanyl ribonucleotide binding
+	GO:0044249	292	5003	4.39798e-15	2.23701e-12	BP cellular biosynthetic process
+	GO:0019001	93	1039	4.95444e-15	2.4413e-12	MF guanyl nucleotide binding
+	GO:0043226	633	13166	1.59736e-14	7.63249e-12	CC organelle
+	GO:0042330	38	236	2.72924e-14	1.26572e-11	BP taxis
+	GO:0009058	305	5394	4.54783e-14	2.04886e-11	BP biosynthetic process
+	GO:0043229	588	12263	5.28005e-13	2.31266e-10	CC intracellular organelle
+	GO:0022627	21	90	1.81313e-12	7.72689e-10	CC cytosolic small ribosomal subunit
+	GO:0019538	322	5944	1.95696e-12	8.12035e-10	BP protein metabolic process
+	GO:0035556	105	1386	2.59641e-12	1.04975e-09	BP intracellular signal transduction
+	GO:0000786	17	56	3.3303e-12	1.28078e-09	CC nucleosome
+	GO:1990104	17	56	3.3303e-12	1.28078e-09	CC DNA bending complex
+	GO:0030036	40	308	8.31533e-12	3.12181e-09	BP actin cytoskeleton organization
+	GO:0044815	17	63	3.26289e-11	1.19649e-08	CC DNA packaging complex
+	GO:0044267	272	5071	3.45536e-10	1.23828e-07	BP cellular protein metabolic process
+	GO:0030029	40	363	1.00872e-09	3.53455e-07	BP actin filament-based process
+	GO:0040011	57	632	1.39918e-09	4.79614e-07	BP locomotion
+	GO:0032993	17	77	1.43888e-09	4.82729e-07	CC protein-DNA complex
+	GO:0003924	45	478	3.90831e-09	1.28388e-06	MF GTPase activity
+	GO:0090175	7	10	1.14925e-08	3.69824e-06	BP regulation of establishment of planar polarity
+	GO:0045453	12	39	1.21592e-08	3.83452e-06	BP bone resorption
+	GO:0001891	11	36	3.01321e-08	9.31615e-06	CC phagocytic cup
+	GO:0060491	19	115	4.09436e-08	1.24154e-05	BP regulation of cell projection assembly
+	GO:0006184	23	168	4.22479e-08	1.25692e-05	BP GTP catabolic process
+	GO:0071526	7	12	4.54777e-08	1.29067e-05	BP semaphorin-plexin signaling pathway
+	GO:0044446	425	9061	4.65921e-08	1.29067e-05	CC intracellular organelle part
+	GO:0046039	25	193	4.70578e-08	1.29067e-05	BP GTP metabolic process
+	GO:1901069	23	169	4.83836e-08	1.29067e-05	BP guanosine-containing compound catabolic process
+	GO:0002093	6	8	5.72977e-08	1.29067e-05	BP auditory receptor cell morphogenesis
+	GO:0002551	6	8	5.72977e-08	1.29067e-05	BP mast cell chemotaxis
+	GO:0021826	6	8	5.72977e-08	1.29067e-05	BP substrate-independent telencephalic tangential migration
+	GO:0021831	6	8	5.72977e-08	1.29067e-05	BP embryonic olfactory bulb interneuron precursor migration
+	GO:0021843	6	8	5.72977e-08	1.29067e-05	BP substrate-independent telencephalic tangential interneuron migration
+	GO:0022028	6	8	5.72977e-08	1.29067e-05	BP tangential migration from the subventricular zone to the olfactory bulb
+	GO:0032667	6	8	5.72977e-08	1.29067e-05	BP regulation of interleukin-23 production
+	GO:0032707	6	8	5.72977e-08	1.29067e-05	BP negative regulation of interleukin-23 production
+	GO:0060071	6	8	5.72977e-08	1.29067e-05	BP Wnt signaling pathway, planar cell polarity pathway
+	GO:0071542	6	8	5.72977e-08	1.29067e-05	BP dopaminergic neuron differentiation
+	GO:0090103	6	8	5.72977e-08	1.29067e-05	BP cochlea morphogenesis
+	GO:0097178	6	8	5.72977e-08	1.29067e-05	BP ruffle assembly
+	GO:0097531	6	8	5.72977e-08	1.29067e-05	BP mast cell migration
+	GO:0032535	24	185	5.88389e-08	1.30672e-05	BP regulation of cellular component size
+	GO:0032956	23	174	7.71756e-08	1.69014e-05	BP regulation of actin cytoskeleton organization
+	GO:0007265	16	85	9.89296e-08	2.13688e-05	BP Ras protein signal transduction
+	GO:0090066	26	215	1.12361e-07	2.39421e-05	BP regulation of anatomical structure size
+	GO:0006414	15	87	1.25458e-07	2.63763e-05	BP translational elongation
+	GO:0016192	87	1318	1.29239e-07	2.68138e-05	BP vesicle-mediated transport
+	GO:0009605	92	1385	1.34543e-07	2.75516e-05	BP response to external stimulus
+	GO:0035567	6	9	1.61441e-07	3.26359e-05	BP non-canonical Wnt signaling pathway
+	GO:0021795	6	9	1.69618e-07	3.34317e-05	BP cerebral cortex cell migration
+	GO:0021799	6	9	1.69618e-07	3.34317e-05	BP cerebral cortex radially oriented cell migration
+	GO:0017016	17	104	1.71918e-07	3.34668e-05	MF Ras GTPase binding
+	GO:0008064	21	155	1.82414e-07	3.46543e-05	BP regulation of actin polymerization or depolymerization
+	GO:0030832	21	155	1.82414e-07	3.46543e-05	BP regulation of actin filament length
+	GO:0000281	28	236	2.06793e-07	3.8818e-05	BP mitotic cytokinesis
+	GO:0007015	24	196	2.239e-07	4.15348e-05	BP actin filament organization
+	GO:0044422	439	9521	2.58495e-07	4.73947e-05	CC organelle part
+	GO:0006911	10	36	2.63779e-07	4.78077e-05	BP phagocytosis, engulfment
+	GO:0043551	8	20	3.06391e-07	5.36797e-05	BP regulation of phosphatidylinositol 3-kinase activity
+	GO:0043552	8	20	3.06391e-07	5.36797e-05	BP positive regulation of phosphatidylinositol 3-kinase activity
+	GO:0090218	8	20	3.06391e-07	5.36797e-05	BP positive regulation of lipid kinase activity
+	GO:0031267	17	108	3.1469e-07	5.45278e-05	MF small GTPase binding
+	GO:0048667	6	10	3.38514e-07	5.80184e-05	BP cell morphogenesis involved in neuron differentiation
+	GO:0051020	17	109	3.63083e-07	6.15602e-05	MF GTPase binding
+	GO:0043549	44	505	3.84745e-07	6.45389e-05	BP regulation of kinase activity
+	GO:0034622	53	691	6.01256e-07	9.97958e-05	BP cellular macromolecular complex assembly
+	GO:0008283	27	244	6.60816e-07	0.000108539	BP cell proliferation
+	GO:0030838	13	67	7.37445e-07	0.000119877	BP positive regulation of actin filament polymerization
+	GO:0022626	14	81	7.9609e-07	0.000128089	CC cytosolic ribosome
+	GO:0008104	122	2087	8.45224e-07	0.000134621	BP protein localization
+	GO:0030823	8	22	9.097e-07	0.000143441	BP regulation of cGMP metabolic process
+	GO:0005938	24	211	9.44646e-07	0.000147344	CC cell cortex
+	GO:0033036	124	2133	9.71432e-07	0.000147344	BP macromolecule localization
+	GO:0021885	6	11	9.71826e-07	0.000147344	BP forebrain cell migration
+	GO:0022029	6	11	9.71826e-07	0.000147344	BP telencephalon cell migration
+	GO:0050900	9	30	1.04301e-06	0.000156631	BP leukocyte migration
+	GO:0031667	40	454	1.08036e-06	0.000160709	BP response to nutrient levels
+	GO:0044087	41	477	1.19834e-06	0.000176593	BP regulation of cellular component biogenesis
+	GO:0009991	42	488	1.23789e-06	0.000180731	BP response to extracellular stimulus
+	GO:0051339	11	49	1.26178e-06	0.00018253	BP regulation of lyase activity
+	GO:0031279	11	49	1.31132e-06	0.00018786	BP regulation of cyclase activity
+	GO:0051668	8	24	1.32575e-06	0.00018786	BP localization within membrane
+	GO:0001932	45	545	1.33437e-06	0.00018786	BP regulation of protein phosphorylation
+	GO:0008150	1013	24496	1.40048e-06	0.000195423	BP biological_process
+	GO:0051338	45	551	1.41929e-06	0.00019631	BP regulation of transferase activity
+	GO:0009617	26	240	1.43571e-06	0.000196855	BP response to bacterium
+	GO:0030032	7	18	1.49915e-06	0.000202039	BP lamellipodium assembly
+	GO:0097581	7	18	1.49915e-06	0.000202039	BP lamellipodium organization
+	GO:0000910	30	298	1.52728e-06	0.000204086	BP cytokinesis
+	GO:0031281	9	32	1.61067e-06	0.000211642	BP positive regulation of cyclase activity
+	GO:0051349	9	32	1.61067e-06	0.000211642	BP positive regulation of lyase activity
+	GO:0060263	6	12	1.74198e-06	0.000227004	BP regulation of respiratory burst
+	GO:0030833	18	136	1.83589e-06	0.000237281	BP regulation of actin filament polymerization
+	GO:0007010	63	885	1.87461e-06	0.000240315	BP cytoskeleton organization
+	GO:0051258	17	133	2.62352e-06	0.000333611	BP protein polymerization
+	GO:0030802	12	63	2.9181e-06	0.00036703	BP regulation of cyclic nucleotide biosynthetic process
+	GO:0061640	28	275	2.94932e-06	0.00036703	BP cytoskeleton-dependent cytokinesis
+	GO:0030041	10	46	2.95616e-06	0.00036703	BP actin filament polymerization
+	GO:0008135	34	385	3.37614e-06	0.00041316	MF translation factor activity, nucleic acid binding
+	GO:0043550	8	26	3.38011e-06	0.00041316	BP regulation of lipid kinase activity
+	GO:0030826	7	19	3.47081e-06	0.000420983	BP regulation of cGMP biosynthetic process
+	GO:0031273	7	20	3.57972e-06	0.000430878	BP negative regulation of pseudopodium assembly
+	GO:0051495	17	123	3.62413e-06	0.000432918	BP positive regulation of cytoskeleton organization
+	GO:0005773	55	739	3.69623e-06	0.000438212	CC vacuole
+	GO:0030801	10	44	3.91598e-06	0.000450709	BP positive regulation of cyclic nucleotide metabolic process
+	GO:0030804	10	44	3.91598e-06	0.000450709	BP positive regulation of cyclic nucleotide biosynthetic process
+	GO:0030810	10	44	3.91598e-06	0.000450709	BP positive regulation of nucleotide biosynthetic process
+	GO:1900373	10	44	3.91598e-06	0.000450709	BP positive regulation of purine nucleotide biosynthetic process
+	GO:0030808	12	65	4.30308e-06	0.000488136	BP regulation of nucleotide biosynthetic process
+	GO:1900371	12	65	4.30308e-06	0.000488136	BP regulation of purine nucleotide biosynthetic process
+	GO:1903727	8	27	4.59525e-06	0.000517557	BP positive regulation of phospholipid metabolic process
+	GO:0032273	13	77	4.65467e-06	0.00052053	BP positive regulation of protein polymerization
+	GO:0043652	6	14	4.92172e-06	0.000546519	BP engulfment of apoptotic cell
+	GO:0044089	20	168	5.24846e-06	0.000578725	BP positive regulation of cellular component biogenesis
+	GO:0030120	14	94	6.34618e-06	0.000693525	CC vesicle coat
+	GO:0006897	33	380	6.37755e-06	0.000693525	BP endocytosis
+	GO:0004175	55	749	6.63184e-06	0.000716239	MF endopeptidase activity
+	GO:0045762	8	29	6.69597e-06	0.000718246	BP positive regulation of adenylate cyclase activity
+	GO:0030816	9	38	6.97966e-06	0.000738626	BP positive regulation of cAMP metabolic process
+	GO:0030819	9	38	6.97966e-06	0.000738626	BP positive regulation of cAMP biosynthetic process
+	GO:0010324	10	50	7.22704e-06	0.000756688	BP membrane invagination
+	GO:0004298	12	69	7.2943e-06	0.000756688	MF threonine-type endopeptidase activity
+	GO:0070003	12	69	7.2943e-06	0.000756688	MF threonine-type peptidase activity
+	GO:1901068	25	248	7.41103e-06	0.000763772	BP guanosine-containing compound metabolic process
+	GO:0032587	9	38	7.99522e-06	0.000818627	CC ruffle membrane
+	GO:0016601	6	15	8.15457e-06	0.000829556	BP Rac protein signal transduction
+	GO:0000079	16	112	8.33155e-06	0.000842128	BP regulation of cyclin-dependent protein serine/threonine kinase activity
+	GO:0031529	6	16	9.00985e-06	0.000904888	BP ruffle organization
+	GO:0071900	28	293	1.04159e-05	0.00103575	BP regulation of protein serine/threonine kinase activity
+	GO:0048532	7	22	1.05006e-05	0.00103575	BP anatomical structure arrangement
+	GO:0016477	21	184	1.05098e-05	0.00103575	BP cell migration
+	GO:0032970	24	240	1.07123e-05	0.00104914	BP regulation of actin filament-based process
+	GO:0070011	80	1269	1.13419e-05	0.00109921	MF peptidase activity, acting on L-amino acid peptides
+	GO:0034446	6	15	1.13629e-05	0.00109921	BP substrate adhesion-dependent cell spreading
+	GO:0008154	12	76	1.20716e-05	0.00116064	BP actin polymerization or depolymerization
+	GO:0043170	436	9588	1.2535e-05	0.00119789	BP macromolecule metabolic process
+	GO:0045859	38	469	1.28902e-05	0.00122442	BP regulation of protein kinase activity
+	GO:0017048	8	33	1.35754e-05	0.00127946	MF Rho GTPase binding
+	GO:0051764	6	16	1.36425e-05	0.00127946	BP actin crosslink formation
+	GO:0043234	238	4878	1.37131e-05	0.00127946	CC protein complex
+	GO:0032268	88	1456	1.44913e-05	0.00134411	BP regulation of cellular protein metabolic process
+	GO:0065003	76	1204	1.5262e-05	0.00140732	BP macromolecular complex assembly
+	GO:0045981	10	50	1.58629e-05	0.00144582	BP positive regulation of nucleotide metabolic process
+	GO:1900544	10	50	1.58629e-05	0.00144582	BP positive regulation of purine nucleotide metabolic process
+	GO:0097529	6	17	1.75062e-05	0.00158643	BP myeloid leukocyte migration
+	GO:0044238	594	13639	1.83019e-05	0.00164905	BP primary metabolic process
+	GO:0019900	24	242	1.89918e-05	0.00170149	MF kinase binding
+	GO:0030117	16	130	2.16665e-05	0.00193015	CC membrane coat
+	GO:0030817	10	54	2.20931e-05	0.00194952	BP regulation of cAMP biosynthetic process
+	GO:0051493	27	298	2.21311e-05	0.00194952	BP regulation of cytoskeleton organization
+	GO:0006970	30	337	2.31551e-05	0.00202839	BP response to osmotic stress
+	GO:0009205	51	744	2.34996e-05	0.00204719	BP purine ribonucleoside triphosphate metabolic process
+	GO:0045761	9	44	2.38085e-05	0.00206271	BP regulation of adenylate cyclase activity
+	GO:0051246	92	1560	2.41138e-05	0.00207774	BP regulation of protein metabolic process
+	GO:0007187	10	54	2.44641e-05	0.00208513	BP G-protein coupled receptor signaling pathway, coupled to cyclic nucleotide second messenger
+	GO:0007188	10	54	2.44641e-05	0.00208513	BP adenylate cyclase-modulating G-protein coupled receptor signaling pathway
+	GO:0071822	79	1296	2.78788e-05	0.0023634	BP protein complex subunit organization
+	GO:0008233	83	1359	2.91914e-05	0.00245565	MF peptidase activity
+	GO:1903725	8	34	2.92785e-05	0.00245565	BP regulation of phospholipid metabolic process
+	GO:0043933	108	1921	3.07387e-05	0.00256448	BP macromolecular complex subunit organization
+	GO:0032271	18	164	3.15422e-05	0.00261767	BP regulation of protein polymerization
+	GO:0009144	51	753	3.20117e-05	0.00264272	BP purine nucleoside triphosphate metabolic process
+	GO:0003006	66	1020	3.35374e-05	0.00275416	BP developmental process involved in reproduction
+	GO:0006972	11	66	3.37109e-05	0.00275416	BP hyperosmotic response
+	GO:0030587	16	136	3.54898e-05	0.00284204	BP sorocarp development
+	GO:0055084	16	136	3.54898e-05	0.00284204	BP fruiting body development in response to starvation
+	GO:0010592	6	19	3.55075e-05	0.00284204	BP positive regulation of lamellipodium assembly
+	GO:1902745	6	19	3.55075e-05	0.00284204	BP positive regulation of lamellipodium organization
+	GO:0044237	603	13950	3.58055e-05	0.00284905	BP cellular metabolic process
+	GO:0031282	5	12	3.59565e-05	0.00284905	BP regulation of guanylate cyclase activity
+	GO:0019220	56	835	3.6408e-05	0.0028704	BP regulation of phosphate metabolic process
+	GO:0009199	51	757	3.76959e-05	0.00295716	BP ribonucleoside triphosphate metabolic process
+	GO:0009141	53	799	4.13068e-05	0.00320962	BP nucleoside triphosphate metabolic process
+	GO:0006950	158	3008	4.13212e-05	0.00320962	BP response to stress
+	GO:0030582	16	139	4.48887e-05	0.00341796	BP fruiting body development
+	GO:0075259	16	139	4.48887e-05	0.00341796	BP spore-bearing organ development
+	GO:0031272	7	28	4.49439e-05	0.00341796	BP regulation of pseudopodium assembly
+	GO:0019901	22	222	4.50869e-05	0.00341796	MF protein kinase binding
+	GO:0019933	9	42	4.50873e-05	0.00341796	BP cAMP-mediated signaling
+	GO:0019843	21	221	4.66316e-05	0.00349089	MF rRNA binding
+	GO:0071704	624	14501	4.67206e-05	0.00349089	BP organic substance metabolic process
+	GO:0042470	16	137	4.69349e-05	0.00349089	CC melanosome
+	GO:0048770	16	137	4.69349e-05	0.00349089	CC pigment granule
+	GO:0007186	20	194	5.03076e-05	0.00372418	BP G-protein coupled receptor signaling pathway
+	GO:0044433	37	493	5.0954e-05	0.0037544	CC cytoplasmic vesicle part
+	GO:0045834	9	47	5.1641e-05	0.00378733	BP positive regulation of lipid metabolic process
+	GO:0007190	6	20	5.48112e-05	0.00400122	BP activation of adenylate cyclase activity
+	GO:0044260	401	8871	5.80578e-05	0.00421869	BP cellular macromolecule metabolic process
+	GO:0051174	56	850	6.24325e-05	0.00451576	BP regulation of phosphorus metabolic process
+	GO:0010591	7	29	7.11865e-05	0.00512543	BP regulation of lamellipodium assembly
+	GO:0031334	14	109	7.23401e-05	0.00518481	BP positive regulation of protein complex assembly
+	GO:0015031	101	1816	7.34634e-05	0.0052415	BP protein transport
+	GO:0042325	47	681	7.41424e-05	0.00526612	BP regulation of phosphorylation
+	GO:0030595	6	21	7.48919e-05	0.0052955	BP leukocyte chemotaxis
+	GO:0003382	8	37	8.38471e-05	0.00590224	BP epithelial cell morphogenesis
+	GO:0043254	23	250	8.44532e-05	0.00591848	BP regulation of protein complex assembly
+	GO:0044421	92	1611	9.14843e-05	0.00638285	CC extracellular region part
+	GO:0003796	5	15	9.33634e-05	0.00648526	MF lysozyme activity
+	GO:0031152	11	74	9.44428e-05	0.00653147	BP aggregation involved in sorocarp development
+	GO:0070062	74	1239	9.64621e-05	0.0066131	CC extracellular vesicular exosome
+	GO:1903561	74	1239	9.64621e-05	0.0066131	CC extracellular vesicle
+	GO:0043230	74	1240	9.92651e-05	0.0067466	CC extracellular organelle
+	GO:0065010	74	1240	9.92651e-05	0.0067466	CC extracellular membrane-bounded organelle
+	GO:0051707	37	495	0.00010372	0.00701915	BP response to other organism
+	GO:0003746	15	139	0.000116053	0.00782018	MF translation elongation factor activity
+	GO:0048365	6	24	0.000116616	0.0078247	MF Rac GTPase binding
+	GO:0006907	8	43	0.00011949	0.00798355	BP pinocytosis
+	GO:0045184	102	1870	0.000143001	0.00951411	BP establishment of protein localization
+	GO:0043326	4	8	0.000144082	0.00954429	BP chemotaxis to folate
+	GO:0008240	6	22	0.00014497	0.00954429	MF tripeptidyl-peptidase activity
+	GO:0031143	7	38	0.000145271	0.00954429	CC pseudopodium
+	GO:0051704	63	1017	0.0001559	0.0102001	BP multi-organism process
+	GO:1901565	68	1150	0.000159309	0.0103801	BP organonitrogen compound catabolic process
+	GO:0000902	19	193	0.0001634	0.0106028	BP cell morphogenesis
+	GO:0050790	71	1202	0.000165873	0.0107192	BP regulation of catalytic activity
+	GO:0031345	10	67	0.000168292	0.0108248	BP negative regulation of cell projection organization
+	GO:2000027	8	42	0.00016945	0.0108248	BP regulation of organ morphogenesis
+	GO:0051593	5	14	0.000169567	0.0108248	BP response to folic acid
+	GO:0009607	47	706	0.000173701	0.011044	BP response to biotic stimulus
+	GO:0040012	25	288	0.000177087	0.0112141	BP regulation of locomotion
+	GO:0002181	9	60	0.000183634	0.0115821	BP cytoplasmic translation
+	GO:0001894	12	89	0.000186001	0.0116847	BP tissue homeostasis
+	GO:0060326	6	24	0.000189177	0.0118371	BP cell chemotaxis
+	GO:0019835	6	24	0.000190482	0.0118716	BP cytolysis
+	GO:1902743	7	34	0.000194426	0.0120409	BP regulation of lamellipodium organization
+	GO:0031399	52	818	0.000194725	0.0120409	BP regulation of protein modification process
+	GO:0019773	7	34	0.000200441	0.0123459	CC proteasome core complex, alpha-subunit complex
+	GO:0030799	13	105	0.000202689	0.0124358	BP regulation of cyclic nucleotide metabolic process
+	GO:0006508	57	916	0.000211411	0.0129206	BP proteolysis
+	GO:0022613	17	170	0.000213065	0.0129714	BP ribonucleoprotein complex biogenesis
+	GO:0010562	30	395	0.000220041	0.0132935	BP positive regulation of phosphorus metabolic process
+	GO:0045937	30	395	0.000220041	0.0132935	BP positive regulation of phosphate metabolic process
+	GO:0031344	22	252	0.000225572	0.0135756	BP regulation of cell projection organization
+	GO:0022414	82	1408	0.000228452	0.0136967	BP reproductive process
+	GO:0051347	21	243	0.000234344	0.0139967	BP positive regulation of transferase activity
+	GO:0043207	45	677	0.000239252	0.0142359	BP response to external biotic stimulus
+	GO:0009987	779	18682	0.000243195	0.0144088	BP cellular process
+	GO:0005829	151	3005	0.000243985	0.0144088	CC cytosol
+	GO:0005522	5	17	0.000287131	0.0168936	MF profilin binding
+	GO:0000331	8	46	0.000298851	0.0175178	CC contractile vacuole
+	GO:0051017	7	37	0.000303793	0.0177415	BP actin filament bundle assembly
+	GO:0033674	19	215	0.000332083	0.0193221	BP positive regulation of kinase activity
+	GO:0002376	45	697	0.000364994	0.0211589	BP immune system process
+	GO:0051015	12	106	0.000374508	0.0216309	MF actin filament binding
+	GO:0031284	4	11	0.000394128	0.022665	BP positive regulation of guanylate cyclase activity
+	GO:0048011	7	37	0.000395287	0.022665	BP neurotrophin TRK receptor signaling pathway
+	GO:0005853	3	5	0.000402408	0.0229898	CC eukaryotic translation elongation factor 1 complex
+	GO:0044712	100	1914	0.000443529	0.0251683	BP single-organism catabolic process
+	GO:0048870	28	355	0.000444477	0.0251683	BP cell motility
+	GO:0042594	26	330	0.00044533	0.0251683	BP response to starvation
+	GO:0043200	8	49	0.000477998	0.0269181	BP response to amino acid
+	GO:0001934	21	255	0.000518625	0.029102	BP positive regulation of protein phosphorylation
+	GO:0061572	7	40	0.000553531	0.0308462	BP actin filament bundle organization
+	GO:0007584	13	116	0.000553619	0.0308462	BP response to nutrient
+	GO:0006140	13	116	0.000557946	0.0308628	BP regulation of nucleotide metabolic process
+	GO:1900542	13	116	0.000557946	0.0308628	BP regulation of purine nucleotide metabolic process
+	GO:0035639	301	6724	0.00055979	0.0308628	MF purine ribonucleoside triphosphate binding
+	GO:0043327	12	102	0.000566061	0.0310998	BP chemotaxis to cAMP
+	GO:0000028	5	20	0.000582346	0.0318834	BP ribosomal small subunit assembly
+	GO:0044351	5	21	0.000597483	0.032599	BP macropinocytosis
+	GO:0043623	29	402	0.000602425	0.0326992	BP cellular protein complex assembly
+	GO:0006446	11	88	0.000603467	0.0326992	BP regulation of translational initiation
+	GO:0030904	5	19	0.000613656	0.0331374	CC retromer complex
+	GO:0050795	11	86	0.000621489	0.0334459	BP regulation of behavior
+	GO:0033273	7	38	0.000635606	0.0340893	BP response to vitamin
+	GO:0032550	301	6739	0.000655722	0.0350489	MF purine ribonucleoside binding
+	GO:0001883	301	6746	0.00070093	0.0373387	MF purine nucleoside binding
+	GO:0031346	10	79	0.000703956	0.0373736	BP positive regulation of cell projection organization
+	GO:0030864	6	33	0.000739787	0.0391441	CC cortical actin cytoskeleton
+	GO:0016469	6	31	0.000745558	0.0393176	CC proton-transporting two-sector ATPase complex
+	GO:0005768	29	403	0.000752106	0.0395307	CC endosome
+	GO:0000502	14	142	0.000764903	0.0400697	CC proteasome complex
+	GO:0004768	3	5	0.000794454	0.04148	MF stearoyl-CoA 9-desaturase activity
+	GO:0032549	301	6765	0.000824685	0.0429163	MF ribonucleoside binding
+	GO:0008152	665	15909	0.000831291	0.0431177	BP metabolic process
+	GO:0009154	39	609	0.00084218	0.0435393	BP purine ribonucleotide catabolic process
+	GO:0043548	3	6	0.00084559	0.0435728	MF phosphatidylinositol 3-kinase binding
+	GO:0009261	39	610	0.000870435	0.0447069	BP ribonucleotide catabolic process
+	GO:0001882	301	6776	0.00091276	0.0467286	MF nucleoside binding
+	GO:0012506	25	339	0.000935326	0.0477026	CC vesicle membrane
+	GO:1901363	524	12337	0.000938396	0.0477026	MF heterocyclic compound binding
+	GO:0043085	40	631	0.000940861	0.0477026	BP positive regulation of catalytic activity
-	GO:0005244	4	760	1.72702e-10	1.36158e-06	MF voltage-gated ion channel activity
-	GO:0022832	4	760	1.72702e-10	1.36158e-06	MF voltage-gated channel activity
-	GO:0022838	8	938	3.5587e-10	1.5705e-06	MF substrate-specific channel activity
-	GO:0022836	6	839	4.11798e-10	1.5705e-06	MF gated channel activity
-	GO:0005216	8	929	4.98001e-10	1.5705e-06	MF ion channel activity
-	GO:0015267	9	946	1.34895e-09	2.79752e-06	MF channel activity
-	GO:0022803	9	946	1.34895e-09	2.79752e-06	MF passive transmembrane transporter activity
-	GO:0022843	4	704	1.41934e-09	2.79752e-06	MF voltage-gated cation channel activity
-	GO:0016740	176	6387	1.66934e-08	2.92468e-05	MF transferase activity
-	GO:0010019	0	435	2.08996e-08	3.29545e-05	BP chloroplast-nucleus signaling pathway
-	GO:0031930	0	432	2.35143e-08	3.37067e-05	BP mitochondria-nucleus signaling pathway
-	GO:0044435	5	699	6.47402e-08	8.50686e-05	CC plastid part
-	GO:0005261	8	782	7.64132e-08	9.26833e-05	MF cation channel activity
-	GO:0034703	3	546	9.79159e-08	0.000105867	CC cation channel complex
-	GO:0086010	0	367	1.0071e-07	0.000105867	BP membrane depolarization during action potential
-	GO:0030001	13	1001	1.24075e-07	0.000122276	BP metal ion transport
-	GO:0042391	6	678	2.03015e-07	0.000188302	BP regulation of membrane potential
-	GO:0009507	20	1273	4.20473e-07	0.000358336	CC chloroplast
-	GO:0044434	5	638	4.31785e-07	0.000358336	CC chloroplast part
-	GO:0034702	5	586	7.9783e-07	0.000629009	CC ion channel complex
-	GO:0022857	53	2319	9.91271e-07	0.000744303	MF transmembrane transporter activity
-	GO:0009536	22	1307	1.13563e-06	0.000813936	CC plastid
-	GO:0016706	0	298	2.12972e-06	0.00146006	MF oxidoreductase activity, acting on paired donors, with incorporation or reduction of molecular oxygen, 2-oxoglutarate as one donor, and incorporation of one atom each of oxygen into both donors
-	GO:0022891	44	1963	3.40487e-06	0.002237	MF substrate-specific transmembrane transporter activity
-	GO:0046873	16	976	3.87655e-06	0.00244502	MF metal ion transmembrane transporter activity
-	GO:0043412	104	3903	5.23366e-06	0.00317401	BP macromolecule modification
-	GO:0016741	17	1013	7.49207e-06	0.00437537	MF transferase activity, transferring one-carbon groups
-	GO:0051899	2	384	8.55221e-06	0.00481612	BP membrane depolarization
-	GO:0015075	41	1812	1.03235e-05	0.00561311	MF ion transmembrane transporter activity
-	GO:0016757	11	782	1.07174e-05	0.00563305	MF transferase activity, transferring glycosyl groups
-	GO:0044436	1	349	1.34621e-05	0.00684742	CC thylakoid part
-	GO:0003777	3	479	1.5434e-05	0.00760512	MF microtubule motor activity
-	GO:0008168	17	979	1.79261e-05	0.0085654	MF methyltransferase activity
-	GO:1990351	9	651	2.53261e-05	0.0116054	CC transporter complex
-	GO:1902495	9	650	2.57603e-05	0.0116054	CC transmembrane transporter complex
-	GO:0005871	0	276	2.91502e-05	0.0127678	CC kinesin complex
-	GO:0031224	181	5917	3.33379e-05	0.0142073	CC intrinsic component of membrane
-	GO:0016021	179	5853	3.52393e-05	0.0146225	CC integral component of membrane
-	GO:0005245	1	291	3.77989e-05	0.0152824	MF voltage-gated calcium channel activity
-	GO:0005215	72	2702	4.47822e-05	0.0176082	MF transporter activity
-	GO:0006814	1	293	4.5785e-05	0.0176082	BP sodium ion transport
-	GO:0019228	0	227	4.82913e-05	0.0177367	BP neuronal action potential
-	GO:0001508	1	291	4.84409e-05	0.0177367	BP action potential
-	GO:0003824	604	17425	4.94935e-05	0.0177367	MF catalytic activity
-	GO:0034704	1	285	5.06591e-05	0.017751	CC calcium channel complex
-	GO:0046872	257	8111	5.3622e-05	0.0181868	MF metal ion binding
-	GO:0034357	1	309	5.51902e-05	0.0181868	CC photosynthetic membrane
-	GO:0006811	47	1935	5.53631e-05	0.0181868	BP ion transport
-	GO:0042651	1	308	5.74439e-05	0.0184562	CC thylakoid membrane
-	GO:0043169	260	8184	5.85242e-05	0.0184562	MF cation binding
-	GO:0005262	2	327	7.1353e-05	0.0220607	MF calcium channel activity
-	GO:0022892	55	2151	7.65605e-05	0.0232155	MF substrate-specific transporter activity
-	GO:0070509	0	211	8.99784e-05	0.0267694	BP calcium ion import
-	GO:0005891	1	264	0.000113602	0.0331718	CC voltage-gated calcium channel complex
-	GO:0044459	44	1778	0.000167394	0.0474081	CC plasma membrane part
-	GO:0055035	1	280	0.00016837	0.0474081	CC plastid thylakoid membrane

## Sheet: E
Dataset S1E.
Enriched (+) and depleted (-) GO categories (FDR < 0.05) for biological processes (BP), molecular functions (MF), and cellular components (CC) in the subset of up-regulated genes in the SM population after 13 days at 32°C.
+/-	Category	# in subset	# in transcriptome	P-value	FDR	GO term
+	GO:0051026	5	8	4.07071e-09	6.45656e-05	BP chiasma assembly
+	GO:0030976	7	63	6.33254e-07	0.00502202	MF thiamine pyrophosphate binding
+	GO:0030115	3	4	1.73309e-06	0.00916284	CC S-layer
-	none

## Sheet: F
Dataset S1F.
Enriched (+) and depleted (-) GO categories (FDR < 0.05) for biological processes (BP), molecular functions (MF), and cellular components (CC) in the subset of down-regulated genes in the SM population after 13 days at 32°C.
+/-	Category	# in subset	# in transcriptome	P-value	FDR	GO term
+	GO:0003735	89	761	1.06044e-28	1.68196e-24	MF structural constituent of ribosome
+	GO:0006412	87	814	8.4868e-25	6.73046e-21	BP translation
+	GO:0044391	51	326	5.48751e-22	2.90124e-18	CC ribosomal subunit
+	GO:0005198	101	1256	1.29053e-18	5.11727e-15	MF structural molecule activity
+	GO:0005840	62	626	1.77573e-16	5.63298e-13	CC ribosome
+	GO:0022625	26	110	4.0148e-16	1.06131e-12	CC cytosolic large ribosomal subunit
+	GO:0044444	572	13480	2.82416e-15	6.39915e-12	CC cytoplasmic part
+	GO:0044445	44	363	7.72312e-15	1.53121e-11	CC cytosolic part
+	GO:0030529	114	1718	1.7527e-14	3.08883e-11	CC ribonucleoprotein complex
+	GO:0044424	831	21851	5.66641e-13	8.98749e-10	CC intracellular part
+	GO:0015934	28	175	9.92205e-13	1.43067e-09	CC large ribosomal subunit
+	GO:0015935	23	152	1.33763e-10	1.76801e-07	CC small ribosomal subunit
+	GO:0005575	989	27207	1.91839e-10	2.26811e-07	CC cellular_component
+	GO:0044238	596	14998	2.00199e-10	2.26811e-07	BP primary metabolic process
+	GO:0032991	302	6788	2.92682e-10	3.09482e-07	CC macromolecular complex
+	GO:0071704	629	16069	4.26056e-10	4.22355e-07	BP organic substance metabolic process
+	GO:0005576	71	941	5.32378e-10	4.96708e-07	CC extracellular region
+	GO:0016798	50	552	6.79918e-10	5.99121e-07	MF hydrolase activity, acting on glycosyl bonds
+	GO:0044429	83	1318	9.6495e-10	8.0553e-07	CC mitochondrial part
+	GO:0004553	46	494	1.47922e-09	1.17309e-06	MF hydrolase activity, hydrolyzing O-glycosyl compounds
+	GO:0035556	82	1305	5.37801e-09	4.06194e-06	BP intracellular signal transduction
+	GO:0004298	15	70	9.27474e-09	6.39594e-06	MF threonine-type endopeptidase activity
+	GO:0070003	15	70	9.27474e-09	6.39594e-06	MF threonine-type peptidase activity
+	GO:0051603	52	696	3.19052e-08	2.10854e-05	BP proteolysis involved in cellular protein catabolic process
+	GO:0008152	669	17746	4.8044e-08	3.0481e-05	BP metabolic process
+	GO:1901575	164	3331	5.53771e-08	3.37821e-05	BP organic substance catabolic process
+	GO:0044464	887	24530	9.19197e-08	5.39977e-05	CC cell part
+	GO:0005759	34	394	1.1049e-07	6.07813e-05	CC mitochondrial matrix
+	GO:0009059	145	3004	1.11132e-07	6.07813e-05	BP macromolecule biosynthetic process
+	GO:0034645	138	2832	1.48235e-07	7.83719e-05	BP cellular macromolecule biosynthetic process
+	GO:0009056	172	3612	2.11476e-07	0.000108201	BP catabolic process
+	GO:0007159	24	241	2.218e-07	0.000109937	BP leukocyte cell-cell adhesion
+	GO:0000502	20	161	2.5042e-07	0.000120361	CC proteasome complex
+	GO:1901576	255	6031	3.54016e-07	0.000165148	BP organic substance biosynthetic process
+	GO:0015078	26	261	3.8657e-07	0.000171231	MF hydrogen ion transmembrane transporter activity
+	GO:0044249	252	5926	3.88647e-07	0.000171231	BP cellular biosynthetic process
+	GO:0042110	23	234	4.63543e-07	0.000193481	BP T cell activation
+	GO:0070489	23	234	4.63543e-07	0.000193481	BP T cell aggregation
+	GO:0006508	61	930	4.94702e-07	0.000201192	BP proteolysis
+	GO:0070486	23	236	5.44886e-07	0.000210791	BP leukocyte aggregation
+	GO:0071593	23	236	5.44886e-07	0.000210791	BP lymphocyte aggregation
+	GO:0019941	43	581	8.49377e-07	0.000320761	BP modification-dependent protein catabolic process
+	GO:0044281	222	5137	8.73375e-07	0.000322154	BP small molecule metabolic process
+	GO:0034109	23	242	9.27006e-07	0.000334165	BP homotypic cell-cell adhesion
+	GO:0043632	43	592	1.3431e-06	0.000469303	BP modification-dependent macromolecule catabolic process
+	GO:0043436	134	2823	1.36979e-06	0.000469303	BP oxoacid metabolic process
+	GO:0019538	268	6236	1.39066e-06	0.000469303	BP protein metabolic process
+	GO:0006511	41	551	1.4265e-06	0.000471369	BP ubiquitin-dependent protein catabolic process
+	GO:1902532	30	366	1.5838e-06	0.000512666	BP negative regulation of intracellular signal transduction
+	GO:0006082	134	2837	1.78752e-06	0.000567036	BP organic acid metabolic process
+	GO:0030163	35	431	1.99137e-06	0.000619317	BP protein catabolic process
+	GO:0007264	29	330	2.20472e-06	0.000672483	BP small GTPase mediated signal transduction
+	GO:0022627	13	89	2.30375e-06	0.00068943	CC cytosolic small ribosomal subunit
+	GO:0007249	19	194	2.62493e-06	0.000771001	BP I-kappaB kinase/NF-kappaB signaling
+	GO:0070062	74	1281	2.91183e-06	0.000821864	CC extracellular vesicular exosome
+	GO:1903561	74	1281	2.91183e-06	0.000821864	CC extracellular vesicle
+	GO:0043230	74	1282	3.00537e-06	0.000821864	CC extracellular organelle
+	GO:0065010	74	1282	3.00537e-06	0.000821864	CC extracellular membrane-bounded organelle
+	GO:0019752	129	2731	3.06665e-06	0.000824409	BP carboxylic acid metabolic process
+	GO:0009057	79	1380	3.53456e-06	0.000923385	BP macromolecule catabolic process
+	GO:0044455	20	193	3.55126e-06	0.000923385	CC mitochondrial membrane part
+	GO:0046649	23	259	3.77667e-06	0.000966158	BP lymphocyte activation
+	GO:0008484	13	87	4.29793e-06	0.00108205	MF sulfuric ester hydrolase activity
+	GO:0031982	99	1894	4.46037e-06	0.00110541	CC vesicle
+	GO:0051090	28	361	5.38503e-06	0.00131403	BP regulation of sequence-specific DNA binding transcription factor activity
+	GO:0043124	20	217	5.54582e-06	0.00133276	BP negative regulation of I-kappaB kinase/NF-kappaB signaling
+	GO:1903320	27	337	5.66521e-06	0.00134113	BP regulation of protein modification by small protein conjugation or removal
+	GO:0044437	49	745	6.52352e-06	0.00152161	CC vacuolar part
+	GO:0043233	51	810	6.66725e-06	0.0015326	CC organelle lumen
+	GO:0005839	9	40	6.88419e-06	0.00155986	CC proteasome core complex
+	GO:0031396	26	325	7.59461e-06	0.00169659	BP regulation of protein ubiquitination
+	GO:0043229	497	12894	8.81014e-06	0.0019408	CC intracellular organelle
+	GO:0009058	264	6449	8.9766e-06	0.00195038	BP biosynthetic process
+	GO:0031974	55	922	1.09197e-05	0.00223835	CC membrane-enclosed lumen
+	GO:1902531	52	857	1.09263e-05	0.00223835	BP regulation of intracellular signal transduction
+	GO:0045321	23	274	1.09411e-05	0.00223835	BP leukocyte activation
+	GO:0044237	578	15435	1.10862e-05	0.00223835	BP cellular metabolic process
+	GO:0043122	25	320	1.11232e-05	0.00223835	BP regulation of I-kappaB kinase/NF-kappaB signaling
+	GO:0005743	39	581	1.11487e-05	0.00223835	CC mitochondrial inner membrane
+	GO:0070013	50	805	1.19189e-05	0.00236308	CC intracellular organelle lumen
+	GO:0048585	52	866	1.359e-05	0.00266112	BP negative regulation of response to stimulus
+	GO:0009062	18	183	1.4785e-05	0.00285981	BP fatty acid catabolic process
+	GO:0044242	25	299	1.52759e-05	0.00291918	BP cellular lipid catabolic process
+	GO:0005774	45	681	1.75083e-05	0.00330594	CC vacuolar membrane
+	GO:0015929	7	26	1.85254e-05	0.00345683	MF hexosaminidase activity
+	GO:0008150	943	26667	1.91084e-05	0.00352417	BP biological_process
+	GO:0001775	25	325	2.08628e-05	0.00380351	BP cell activation
+	GO:0044421	87	1650	2.31579e-05	0.00417395	CC extracellular region part
+	GO:0031988	92	1798	2.50825e-05	0.00447003	CC membrane-bounded vesicle
+	GO:0032088	20	241	3.18157e-05	0.00560698	BP negative regulation of NF-kappaB transcription factor activity
+	GO:0009968	44	717	3.3479e-05	0.00583529	BP negative regulation of signal transduction
+	GO:0022626	11	83	3.98328e-05	0.00686726	CC cytosolic ribosome
+	GO:0005838	7	29	4.93848e-05	0.0084225	CC proteasome regulatory particle
+	GO:0006101	19	213	5.02777e-05	0.00848356	BP citrate metabolic process
+	GO:0072350	19	214	5.27924e-05	0.00877996	BP tricarboxylic acid metabolic process
+	GO:0023057	45	752	5.31414e-05	0.00877996	BP negative regulation of signaling
+	GO:0043226	523	13876	6.23503e-05	0.0101952	CC organelle
+	GO:0008540	5	15	6.42228e-05	0.0103943	CC proteasome regulatory particle, base subcomplex
+	GO:0005975	102	2075	6.5703e-05	0.0105264	BP carbohydrate metabolic process
+	GO:0006754	13	113	7.08805e-05	0.0112424	BP ATP biosynthetic process
+	GO:0010648	45	765	7.67136e-05	0.0120471	BP negative regulation of cell communication
+	GO:1902600	16	168	8.15145e-05	0.0126755	BP hydrogen ion transmembrane transport
+	GO:0019773	7	32	8.31322e-05	0.0127882	CC proteasome core complex, alpha-subunit complex
+	GO:0072329	19	223	8.38515e-05	0.0127882	BP monocarboxylic acid catabolic process
+	GO:0010498	23	280	8.81907e-05	0.0133218	BP proteasomal protein catabolic process
+	GO:0015985	11	86	9.85108e-05	0.0146017	BP energy coupled proton transport, down electrochemical gradient
+	GO:0015986	11	86	9.85108e-05	0.0146017	BP ATP synthesis coupled proton transport
+	GO:0016787	293	7276	9.94255e-05	0.0146017	MF hydrolase activity
+	GO:0002237	22	298	0.000110259	0.0160442	BP response to molecule of bacterial origin
+	GO:0019866	39	640	0.000114962	0.0165765	CC organelle inner membrane
+	GO:0006099	18	209	0.000121116	0.0173065	BP tricarboxylic acid cycle
+	GO:0031090	171	3917	0.000126201	0.017872	CC organelle membrane
+	GO:0043161	22	269	0.000138259	0.0194064	BP proteasome-mediated ubiquitin-dependent protein catabolic process
+	GO:1990204	17	195	0.000151768	0.0211157	CC oxidoreductase complex
+	GO:0002181	9	65	0.000185583	0.0254195	BP cytoplasmic translation
+	GO:0046933	9	63	0.000185906	0.0254195	MF proton-transporting ATP synthase activity, rotational mechanism
+	GO:0032496	21	288	0.000190519	0.0258275	BP response to lipopolysaccharide
+	GO:1901698	33	494	0.00019831	0.0266558	BP response to nitrogen compound
+	GO:0043433	20	271	0.000209983	0.0279878	BP negative regulation of sequence-specific DNA binding transcription factor activity
+	GO:0030203	9	64	0.000213484	0.0282172	BP glycosaminoglycan metabolic process
+	GO:0010243	31	458	0.000217421	0.0285001	BP response to organonitrogen compound
+	GO:0015925	8	49	0.000220915	0.0287207	MF galactosidase activity
+	GO:0016054	32	514	0.000231136	0.0295649	BP organic acid catabolic process
+	GO:0046395	32	514	0.000231136	0.0295649	BP carboxylic acid catabolic process
+	GO:0010033	76	1509	0.000261802	0.0330541	BP response to organic substance
+	GO:0044769	10	81	0.000266613	0.0330541	MF ATPase activity, coupled to transmembrane movement of ions, rotational mechanism
+	GO:0043525	4	10	0.00026675	0.0330541	BP positive regulation of neuron apoptotic process
+	GO:1901216	4	10	0.00026675	0.0330541	BP positive regulation of neuron death
+	GO:0043067	35	564	0.000312058	0.0383686	BP regulation of programmed cell death
+	GO:0006027	6	31	0.000346361	0.0422587	BP glycosaminoglycan catabolic process
+	GO:0043065	17	204	0.000381816	0.0462289	BP positive regulation of apoptotic process
+	GO:0016042	27	404	0.000390431	0.0469139	BP lipid catabolic process
+	GO:0016337	25	369	0.000410104	0.0486039	BP single organismal cell-cell adhesion
+	GO:0010942	18	222	0.000411345	0.0486039	BP positive regulation of cell death
+	GO:0004565	5	19	0.000413689	0.0486039	MF beta-galactosidase activity
-	GO:0022843	2	681	9.33484e-10	1.09217e-05	MF voltage-gated cation channel activity
-	GO:0016740	156	6934	1.37718e-09	1.09217e-05	MF transferase activity
-	GO:0008168	8	1022	6.91673e-09	2.37009e-05	MF methyltransferase activity
-	GO:0016741	9	1073	8.14737e-09	2.37009e-05	MF transferase activity, transferring one-carbon groups
-	GO:0005244	4	742	8.96573e-09	2.37009e-05	MF voltage-gated ion channel activity
-	GO:0022832	4	742	8.96573e-09	2.37009e-05	MF voltage-gated channel activity
-	GO:0015267	8	922	2.6301e-08	5.2145e-05	MF channel activity
-	GO:0022803	8	922	2.6301e-08	5.2145e-05	MF passive transmembrane transporter activity
-	GO:0042391	3	658	3.17593e-08	5.59704e-05	BP regulation of membrane potential
-	GO:0022838	8	910	3.59599e-08	5.7036e-05	MF substrate-specific channel activity
-	GO:0005261	5	749	4.28491e-08	5.93047e-05	MF cation channel activity
-	GO:0005216	8	903	4.48683e-08	5.93047e-05	MF ion channel activity
-	GO:0006396	6	902	5.30073e-08	6.4673e-05	BP RNA processing
-	GO:0022836	7	811	1.61122e-07	0.000182539	MF gated channel activity
-	GO:0034703	2	523	2.91907e-07	0.000308663	CC cation channel complex
-	GO:0051899	0	371	4.98261e-07	0.000493932	BP membrane depolarization
-	GO:0034702	3	564	5.60537e-07	0.000522981	CC ion channel complex
-	GO:0086010	0	358	8.1557e-07	0.000718653	BP membrane depolarization during action potential
-	GO:0016071	8	899	1.31209e-06	0.00109532	BP mRNA metabolic process
-	GO:0090304	92	4277	1.38568e-06	0.00109891	BP nucleic acid metabolic process
-	GO:0008380	1	489	1.48844e-06	0.0011242	BP RNA splicing
-	GO:0044456	2	509	1.92886e-06	0.00139062	CC synapse part
-	GO:0006397	5	677	8.33556e-06	0.00574828	BP mRNA processing
-	GO:0008757	4	575	8.81059e-06	0.0058227	MF S-adenosylmethionine-dependent methyltransferase activity
-	GO:0016772	60	2947	1.19548e-05	0.00758462	MF transferase activity, transferring phosphorus-containing groups
-	GO:0005929	6	711	1.29534e-05	0.00790208	CC cilium
-	GO:0001508	0	289	1.63342e-05	0.00959546	BP action potential
-	GO:0004386	4	579	1.76619e-05	0.0100048	MF helicase activity
-	GO:0016070	68	3226	2.32729e-05	0.0127287	BP RNA metabolic process
-	GO:0044435	9	807	2.76882e-05	0.0143415	CC plastid part
-	GO:0005509	27	1529	2.80301e-05	0.0143415	MF calcium ion binding
-	GO:0044434	8	753	3.11218e-05	0.0154257	CC chloroplast part
-	GO:0097060	1	358	3.58494e-05	0.0172305	CC synaptic membrane
-	GO:0043412	96	4006	5.52572e-05	0.0252396	BP macromolecule modification
-	GO:0045211	1	345	5.56955e-05	0.0252396	CC postsynaptic membrane
-	GO:0046873	16	1008	5.90479e-05	0.0260155	MF metal ion transmembrane transporter activity
-	GO:0010019	3	467	6.3727e-05	0.0273182	BP chloroplast-nucleus signaling pathway
-	GO:0031930	3	459	7.85026e-05	0.0327666	BP mitochondria-nucleus signaling pathway

## Sheet: G
Dataset S1G.
Enriched (+) and depleted (-) GO categories (FDR < 0.05) for biological processes (BP), molecular functions (MF), and cellular components (CC) in the subset of up-regulated genes in the MI population after 13 days at 32°C.
+/-	Category	# in subset	# in transcriptome	P-value	FDR	GO term
+	GO:0019752	137	2219	1.80204e-12	2.13836e-08	BP carboxylic acid metabolic process
+	GO:0006082	140	2305	3.38488e-12	2.13836e-08	BP organic acid metabolic process
+	GO:0043436	139	2288	4.06841e-12	2.13836e-08	BP oxoacid metabolic process
+	GO:0044424	796	20225	1.06476e-11	4.1973e-08	CC intracellular part
+	GO:0044281	220	4399	3.66134e-10	9.5599e-07	BP small molecule metabolic process
+	GO:0032550	310	6739	4.25212e-10	9.5599e-07	MF purine ribonucleoside binding
+	GO:0001883	310	6746	4.74381e-10	9.5599e-07	MF purine nucleoside binding
+	GO:0035639	309	6724	4.94577e-10	9.5599e-07	MF purine ribonucleoside triphosphate binding
+	GO:0032555	315	6876	6.11346e-10	9.5599e-07	MF purine ribonucleotide binding
+	GO:0032549	310	6765	6.1466e-10	9.5599e-07	MF ribonucleoside binding
+	GO:0043168	364	8170	7.15798e-10	9.5599e-07	MF anion binding
+	GO:0001882	310	6776	7.27542e-10	9.5599e-07	MF nucleoside binding
+	GO:0000166	364	8192	9.57289e-10	1.07818e-06	MF nucleotide binding
+	GO:1901265	364	8192	9.57289e-10	1.07818e-06	MF nucleoside phosphate binding
+	GO:0032553	317	6974	1.28277e-09	1.34845e-06	MF ribonucleotide binding
+	GO:0044429	75	1115	1.39431e-09	1.37409e-06	CC mitochondrial part
+	GO:0017076	315	6958	2.25341e-09	2.09011e-06	MF purine nucleotide binding
+	GO:0097367	322	7166	3.81964e-09	3.346e-06	MF carbohydrate derivative binding
+	GO:0036094	373	8593	1.07868e-08	8.95191e-06	MF small molecule binding
+	GO:0006520	68	979	1.19378e-08	9.41175e-06	BP cellular amino acid metabolic process
+	GO:0009063	28	266	3.99992e-08	3.00337e-05	BP cellular amino acid catabolic process
+	GO:1901606	26	238	4.75263e-08	3.40634e-05	BP alpha-amino acid catabolic process
+	GO:0004812	22	174	5.82764e-08	3.82876e-05	MF aminoacyl-tRNA ligase activity
+	GO:0006418	22	174	5.82764e-08	3.82876e-05	BP tRNA aminoacylation for protein translation
+	GO:0043039	22	175	6.22518e-08	3.92634e-05	BP tRNA aminoacylation
+	GO:0016875	22	176	6.9594e-08	3.99246e-05	MF ligase activity, forming carbon-oxygen bonds
+	GO:0016876	22	176	6.9594e-08	3.99246e-05	MF ligase activity, forming aminoacyl-tRNA and related compounds
+	GO:0043038	22	176	7.0896e-08	3.99246e-05	BP amino acid activation
+	GO:0031974	57	813	9.54605e-08	5.19042e-05	CC membrane-enclosed lumen
+	GO:0005524	263	5856	1.437e-07	7.55285e-05	MF ATP binding
+	GO:0044444	510	12636	1.69814e-07	8.63749e-05	CC cytoplasmic part
+	GO:0032559	267	5988	2.6258e-07	0.000129386	MF adenyl ribonucleotide binding
+	GO:0016054	36	438	2.84033e-07	0.000131724	BP organic acid catabolic process
+	GO:0046395	36	438	2.84033e-07	0.000131724	BP carboxylic acid catabolic process
+	GO:0044464	852	22656	4.59619e-07	0.000207065	CC cell part
+	GO:0032991	280	6520	6.65912e-07	0.000291669	CC macromolecular complex
+	GO:0070013	50	722	1.42746e-06	0.000608329	CC intracellular organelle lumen
+	GO:0043233	50	726	1.69218e-06	0.000702165	CC organelle lumen
+	GO:0030554	267	6067	1.97832e-06	0.000799852	MF adenyl nucleotide binding
+	GO:0044712	101	1914	2.29831e-06	0.00089642	BP single-organism catabolic process
+	GO:0005759	28	325	2.33087e-06	0.00089642	CC mitochondrial matrix
+	GO:0020023	5	9	2.57746e-06	0.000954413	CC kinetoplast
+	GO:0044282	39	539	2.60273e-06	0.000954413	BP small molecule catabolic process
+	GO:1901565	68	1150	4.01629e-06	0.00143929	BP organonitrogen compound catabolic process
+	GO:0051082	16	160	5.44333e-06	0.00233677	MF unfolded protein binding
+	GO:1901575	148	3125	1.86793e-05	0.00654522	BP organic substance catabolic process
+	GO:0003735	43	752	1.98071e-05	0.00678952	MF structural constituent of ribosome
+	GO:0030126	8	37	2.39823e-05	0.00804579	CC COPI vesicle coat
+	GO:0006412	45	792	2.5358e-05	0.00825204	BP translation
+	GO:0005575	931	25265	2.56437e-05	0.00825204	CC cellular_component
+	GO:0031514	24	267	3.47124e-05	0.0109469	CC motile cilium
+	GO:0009056	156	3386	4.18725e-05	0.012946	BP catabolic process
+	GO:1901564	145	3091	4.44818e-05	0.0132713	BP organonitrogen compound metabolic process
+	GO:0006103	7	32	4.46081e-05	0.0132713	BP 2-oxoglutarate metabolic process
+	GO:1990204	16	165	8.08527e-05	0.023609	CC oxidoreductase complex
+	GO:0004352	7	33	9.51187e-05	0.0272697	MF glutamate dehydrogenase (NAD+) activity
+	GO:0044248	128	2727	9.81707e-05	0.0276421	BP cellular catabolic process
+	GO:0006457	48	797	0.000107523	0.0297443	BP protein folding
+	GO:0043648	19	214	0.000113145	0.0307598	BP dicarboxylic acid metabolic process
+	GO:0044710	309	7517	0.000168192	0.04495	BP single-organism metabolic process
-	GO:0044459	20	1778	0	0	CC plasma membrane part
-	GO:0022836	8	839	8.92727e-08	0.000434436	MF gated channel activity
-	GO:0009507	16	1273	1.54412e-07	0.000434436	CC chloroplast
-	GO:0009536	17	1307	1.86518e-07	0.000434436	CC plastid
-	GO:0015267	11	946	2.11938e-07	0.000434436	MF channel activity
-	GO:0022803	11	946	2.11938e-07	0.000434436	MF passive transmembrane transporter activity
-	GO:0005244	7	760	2.4093e-07	0.000434436	MF voltage-gated ion channel activity
-	GO:0022832	7	760	2.4093e-07	0.000434436	MF voltage-gated channel activity
-	GO:0022838	11	938	2.65289e-07	0.000434436	MF substrate-specific channel activity
-	GO:0008168	11	979	2.75518e-07	0.000434436	MF methyltransferase activity
-	GO:0005216	11	929	3.50995e-07	0.000503136	MF ion channel activity
-	GO:0044435	5	699	5.53217e-07	0.000726928	CC plastid part
-	GO:0003677	32	1926	6.292e-07	0.000751527	MF DNA binding
-	GO:0034702	4	586	6.67262e-07	0.000751527	CC ion channel complex
-	GO:0097060	0	363	1.15978e-06	0.00116765	CC synaptic membrane
-	GO:0016741	13	1013	1.18483e-06	0.00116765	MF transferase activity, transferring one-carbon groups
-	GO:0022843	7	704	1.30461e-06	0.00121006	MF voltage-gated cation channel activity
-	GO:0010019	1	435	1.93076e-06	0.00169135	BP chloroplast-nucleus signaling pathway
-	GO:0031930	1	432	2.13163e-06	0.00175156	BP mitochondria-nucleus signaling pathway
-	GO:0045211	0	344	2.22167e-06	0.00175156	CC postsynaptic membrane
-	GO:0034703	4	546	2.56334e-06	0.0019247	CC cation channel complex
-	GO:0044434	5	638	2.82456e-06	0.00202444	CC chloroplast part
-	GO:0008757	4	545	6.94454e-06	0.0045956	MF S-adenosylmethionine-dependent methyltransferase activity
-	GO:0022891	40	1963	7.12837e-06	0.0045956	MF substrate-specific transmembrane transporter activity
-	GO:0022892	45	2151	7.28627e-06	0.0045956	MF substrate-specific transporter activity
-	GO:0015075	36	1812	8.42509e-06	0.00510949	MF ion transmembrane transporter activity
-	GO:1990351	7	651	9.43411e-06	0.00537992	CC transporter complex
-	GO:1902495	7	650	9.55339e-06	0.00537992	CC transmembrane transporter complex
-	GO:0010959	0	294	1.20349e-05	0.00654369	BP regulation of metal ion transport
-	GO:0042391	8	678	1.75079e-05	0.00920218	BP regulation of membrane potential
-	GO:0005261	11	782	1.94328e-05	0.00988441	MF cation channel activity
-	GO:0046873	16	976	2.73755e-05	0.0134893	MF metal ion transmembrane transporter activity
-	GO:0044425	222	7801	3.21978e-05	0.0153847	CC membrane part
-	GO:0016021	160	5853	3.4357e-05	0.0159336	CC integral component of membrane
-	GO:0032844	1	338	3.91847e-05	0.0175921	BP regulation of homeostatic process
-	GO:0008276	0	261	4.01646e-05	0.0175921	MF protein methyltransferase activity
-	GO:0086010	2	367	4.21876e-05	0.0179788	BP membrane depolarization during action potential
-	GO:0031224	163	5917	4.98686e-05	0.0206929	CC intrinsic component of membrane
-	GO:0043269	2	384	6.33503e-05	0.025613	BP regulation of ion transport
-	GO:0022857	54	2319	7.09621e-05	0.0277806	MF transmembrane transporter activity
-	GO:0016706	1	298	7.22353e-05	0.0277806	MF oxidoreductase activity, acting on paired donors, with incorporation or reduction of molecular oxygen, 2-oxoglutarate as one donor, and incorporation of one atom each of oxygen into both donors
-	GO:2000021	0	250	7.60726e-05	0.0285598	BP regulation of ion homeostasis
-	GO:0051172	5	562	8.72635e-05	0.0319993	BP negative regulation of nitrogen compound metabolic process
-	GO:0034704	1	285	0.00011374	0.0405272	CC calcium channel complex
-	GO:0001508	1	291	0.00011566	0.0405272	BP action potential
-	GO:0042383	1	299	0.000134203	0.0460024	CC sarcolemma
-	GO:0051899	3	384	0.000140729	0.0472132	BP membrane depolarization
-	GO:0045934	4	491	0.000151271	0.0489695	BP negative regulation of nucleobase-containing compound metabolic process
-	GO:0007009	1	302	0.000152176	0.0489695	BP plasma membrane organization

## Sheet: H
Dataset S1H.
Enriched (+) and depleted (-) GO categories (FDR < 0.05) for biological processes (BP), molecular functions (MF), and cellular components (CC) in the subset of down-regulated genes in the MI population after 13 days at 32°C.
+/-	Category	# in subset	# in transcriptome	P-value	FDR	GO term
+	GO:0003735	70	752	3.47087e-32	5.47287e-28	MF structural constituent of ribosome
+	GO:0006412	66	792	4.4526e-27	3.01311e-23	BP translation
+	GO:0005198	84	1220	5.7327e-27	3.01311e-23	MF structural molecule activity
+	GO:0030529	97	1720	4.63134e-24	1.82567e-20	CC ribonucleoprotein complex
+	GO:0005840	48	609	4.73626e-19	1.49363e-15	CC ribosome
+	GO:0044391	35	323	1.69235e-18	4.44751e-15	CC ribosomal subunit
+	GO:0007264	37	442	9.04491e-15	2.03743e-11	BP small GTPase mediated signal transduction
+	GO:0031410	50	822	1.76486e-13	3.47854e-10	CC cytoplasmic vesicle
+	GO:0044445	31	375	5.97464e-13	9.53406e-10	CC cytosolic part
+	GO:0045335	28	289	6.04646e-13	9.53406e-10	CC phagocytic vesicle
+	GO:0030139	29	321	1.29341e-12	1.85404e-09	CC endocytic vesicle
+	GO:0032991	194	6520	2.18663e-12	2.87323e-09	CC macromolecular complex
+	GO:0016023	46	768	2.48774e-12	3.01743e-09	CC cytoplasmic membrane-bounded vesicle
+	GO:0031982	81	1962	2.58897e-11	2.91593e-08	CC vesicle
+	GO:0006935	22	217	1.48753e-10	1.56369e-07	BP chemotaxis
+	GO:0034645	91	2474	2.25164e-10	2.10895e-07	BP cellular macromolecule biosynthetic process
+	GO:0015934	19	181	2.39415e-10	2.10895e-07	CC large ribosomal subunit
+	GO:0022625	16	126	2.51195e-10	2.10895e-07	CC cytosolic large ribosomal subunit
+	GO:0031988	76	1877	2.54123e-10	2.10895e-07	CC membrane-bounded vesicle
+	GO:0009059	93	2584	4.43566e-10	3.49707e-07	BP macromolecule biosynthetic process
+	GO:0042330	22	236	7.45243e-10	5.59571e-07	BP taxis
+	GO:0005525	47	960	1.31284e-09	9.40949e-07	MF GTP binding
+	GO:0015935	16	142	1.76633e-09	1.21093e-06	CC small ribosomal subunit
+	GO:0032535	18	185	6.3785e-09	4.19068e-06	BP regulation of cellular component size
+	GO:0090175	6	10	8.90024e-09	5.61356e-06	BP regulation of establishment of planar polarity
+	GO:0032561	47	1036	1.92229e-08	1.16027e-05	MF guanyl ribonucleotide binding
+	GO:0090066	19	215	2.00546e-08	1.16027e-05	BP regulation of anatomical structure size
+	GO:0019001	47	1039	2.06034e-08	1.16027e-05	MF guanyl nucleotide binding
+	GO:0071526	6	12	2.20958e-08	1.2014e-05	BP semaphorin-plexin signaling pathway
+	GO:0060263	6	12	2.82193e-08	1.48321e-05	BP regulation of respiratory burst
+	GO:0002093	5	8	9.52359e-08	3.49228e-05	BP auditory receptor cell morphogenesis
+	GO:0002551	5	8	9.52359e-08	3.49228e-05	BP mast cell chemotaxis
+	GO:0021826	5	8	9.52359e-08	3.49228e-05	BP substrate-independent telencephalic tangential migration
+	GO:0021831	5	8	9.52359e-08	3.49228e-05	BP embryonic olfactory bulb interneuron precursor migration
+	GO:0021843	5	8	9.52359e-08	3.49228e-05	BP substrate-independent telencephalic tangential interneuron migration
+	GO:0022028	5	8	9.52359e-08	3.49228e-05	BP tangential migration from the subventricular zone to the olfactory bulb
+	GO:0032667	5	8	9.52359e-08	3.49228e-05	BP regulation of interleukin-23 production
+	GO:0032707	5	8	9.52359e-08	3.49228e-05	BP negative regulation of interleukin-23 production
+	GO:0060071	5	8	9.52359e-08	3.49228e-05	BP Wnt signaling pathway, planar cell polarity pathway
+	GO:0071542	5	8	9.52359e-08	3.49228e-05	BP dopaminergic neuron differentiation
+	GO:0090103	5	8	9.52359e-08	3.49228e-05	BP cochlea morphogenesis
+	GO:0097178	5	8	9.52359e-08	3.49228e-05	BP ruffle assembly
+	GO:0097531	5	8	9.52359e-08	3.49228e-05	BP mast cell migration
+	GO:0007015	17	196	1.18224e-07	4.23672e-05	BP actin filament organization
+	GO:0030036	22	308	1.34896e-07	4.72675e-05	BP actin cytoskeleton organization
+	GO:0035556	54	1386	1.93961e-07	6.64863e-05	BP intracellular signal transduction
+	GO:0035567	5	9	2.03411e-07	6.82421e-05	BP non-canonical Wnt signaling pathway
+	GO:0021795	5	9	2.15627e-07	6.93878e-05	BP cerebral cortex cell migration
+	GO:0021799	5	9	2.15627e-07	6.93878e-05	BP cerebral cortex radially oriented cell migration
+	GO:0051764	6	16	2.38099e-07	7.50868e-05	BP actin crosslink formation
+	GO:0048667	5	10	3.37359e-07	0.000104303	BP cell morphogenesis involved in neuron differentiation
+	GO:0031267	12	108	5.2001e-07	0.000157683	MF small GTPase binding
+	GO:0030029	23	363	5.31057e-07	0.000157994	BP actin filament-based process
+	GO:0032956	15	174	5.55102e-07	0.00016209	BP regulation of actin cytoskeleton organization
+	GO:0051020	12	109	5.79472e-07	0.000166129	MF GTPase binding
+	GO:0007265	11	85	6.05902e-07	0.000170428	BP Ras protein signal transduction
+	GO:0051495	13	123	6.16083e-07	0.000170428	BP positive regulation of cytoskeleton organization
+	GO:0008064	14	155	7.46278e-07	0.000199446	BP regulation of actin polymerization or depolymerization
+	GO:0030832	14	155	7.46278e-07	0.000199446	BP regulation of actin filament length
+	GO:0021885	5	11	8.67056e-07	0.000224127	BP forebrain cell migration
+	GO:0022029	5	11	8.67056e-07	0.000224127	BP telencephalon cell migration
+	GO:0032273	10	77	1.56375e-06	0.000397698	BP positive regulation of protein polymerization
+	GO:0005938	16	211	1.81409e-06	0.00045404	CC cell cortex
+	GO:0006184	14	168	2.07767e-06	0.000511887	BP GTP catabolic process
+	GO:0022627	10	90	2.15234e-06	0.000522124	CC cytosolic small ribosomal subunit
+	GO:0005578	9	57	2.27268e-06	0.000535833	CC proteinaceous extracellular matrix
+	GO:1901069	14	169	2.27681e-06	0.000535833	BP guanosine-containing compound catabolic process
+	GO:0017016	11	104	2.42148e-06	0.000561499	MF Ras GTPase binding
+	GO:0048532	6	22	2.46893e-06	0.000564205	BP anatomical structure arrangement
+	GO:0040011	31	632	2.59744e-06	0.000585092	BP locomotion
+	GO:0043652	5	14	2.9873e-06	0.000663433	BP engulfment of apoptotic cell
+	GO:0030838	9	67	3.18118e-06	0.000696679	BP positive regulation of actin filament polymerization
+	GO:0051668	6	24	3.48775e-06	0.000753353	BP localization within membrane
+	GO:0019835	6	24	3.89416e-06	0.000829772	BP cytolysis
+	GO:0051493	19	298	4.02702e-06	0.000846642	BP regulation of cytoskeleton organization
+	GO:0006972	9	66	4.28572e-06	0.000884282	BP hyperosmotic response
+	GO:0031529	5	16	4.31822e-06	0.000884282	BP ruffle organization
+	GO:0016601	5	15	4.54998e-06	0.000919796	BP Rac protein signal transduction
+	GO:0030833	12	136	5.63071e-06	0.00112386	BP regulation of actin filament polymerization
+	GO:0003924	24	478	6.66255e-06	0.00131212	MF GTPase activity
+	GO:0034446	5	15	6.74033e-06	0.00131212	BP substrate adhesion-dependent cell spreading
+	GO:0043228	98	3353	6.96813e-06	0.00132378	CC non-membrane-bounded organelle
+	GO:0043232	98	3353	6.96813e-06	0.00132378	CC intracellular non-membrane-bounded organelle
+	GO:0045453	7	39	7.90167e-06	0.00148326	BP bone resorption
+	GO:0097529	5	17	8.27202e-06	0.00153451	BP myeloid leukocyte migration
+	GO:0003382	7	37	8.58392e-06	0.00157385	BP epithelial cell morphogenesis
+	GO:0019843	15	221	9.38691e-06	0.0017013	MF rRNA binding
+	GO:0032271	13	164	9.54456e-06	0.00171021	BP regulation of protein polymerization
+	GO:0030032	5	18	1.06956e-05	0.00187386	BP lamellipodium assembly
+	GO:0097581	5	18	1.06956e-05	0.00187386	BP lamellipodium organization
+	GO:0009605	51	1385	1.27021e-05	0.00220096	BP response to external stimulus
+	GO:0046039	14	193	1.35389e-05	0.00232046	BP GTP metabolic process
+	GO:0010592	5	19	1.47974e-05	0.00248218	BP positive regulation of lamellipodium assembly
+	GO:1902745	5	19	1.47974e-05	0.00248218	BP positive regulation of lamellipodium organization
+	GO:2000027	7	42	1.51661e-05	0.00251726	BP regulation of organ morphogenesis
+	GO:0031012	9	72	1.53599e-05	0.00252287	CC extracellular matrix
+	GO:1901576	136	5050	1.72121e-05	0.00279794	BP organic substance biosynthetic process
+	GO:0050900	6	30	1.83137e-05	0.00294663	BP leukocyte migration
+	GO:0010638	20	345	2.43207e-05	0.00387363	BP positive regulation of organelle organization
+	GO:0000331	7	46	2.49998e-05	0.00394197	CC contractile vacuole
+	GO:0043551	5	20	2.73715e-05	0.00419024	BP regulation of phosphatidylinositol 3-kinase activity
+	GO:0043552	5	20	2.73715e-05	0.00419024	BP positive regulation of phosphatidylinositol 3-kinase activity
+	GO:0090218	5	20	2.73715e-05	0.00419024	BP positive regulation of lipid kinase activity
+	GO:0030595	5	21	2.89097e-05	0.00438316	BP leukocyte chemotaxis
+	GO:0044249	134	5003	3.109e-05	0.00466884	BP cellular biosynthetic process
+	GO:0005575	536	25265	3.41628e-05	0.00508187	CC cellular_component
+	GO:0001891	6	36	3.55826e-05	0.00524362	CC phagocytic cup
+	GO:0051017	6	37	4.4226e-05	0.00644396	BP actin filament bundle assembly
+	GO:0032970	15	240	4.45454e-05	0.00644396	BP regulation of actin filament-based process
+	GO:0060491	10	115	5.24276e-05	0.00747681	BP regulation of cell projection assembly
+	GO:0031334	10	109	5.26336e-05	0.00747681	BP positive regulation of protein complex assembly
+	GO:0060326	5	24	6.61435e-05	0.00931205	BP cell chemotaxis
+	GO:0004451	4	14	7.44766e-05	0.0103924	MF isocitrate lyase activity
+	GO:0003796	4	15	7.63016e-05	0.0104914	MF lysozyme activity
+	GO:1901068	15	248	7.65167e-05	0.0104914	BP guanosine-containing compound metabolic process
+	GO:0061572	6	40	7.94607e-05	0.0108012	BP actin filament bundle organization
+	GO:0032482	4	13	8.12508e-05	0.0109501	BP Rab protein signal transduction
+	GO:0044444	290	12636	8.3946e-05	0.0112175	CC cytoplasmic part
+	GO:0044089	12	168	8.52189e-05	0.0112919	BP positive regulation of cellular component biogenesis
+	GO:0019538	152	5944	8.95999e-05	0.0117734	BP protein metabolic process
+	GO:0015074	6	42	9.19446e-05	0.0119817	BP DNA integration
+	GO:0030041	6	46	0.00011152	0.0144135	BP actin filament polymerization
+	GO:0043550	5	26	0.000113821	0.0145913	BP regulation of lipid kinase activity
+	GO:0031346	8	79	0.00011667	0.0148359	BP positive regulation of cell projection organization
+	GO:1903727	5	27	0.000136235	0.0171853	BP positive regulation of phospholipid metabolic process
+	GO:0008104	64	2087	0.000141375	0.0176921	BP protein localization
+	GO:0006970	18	337	0.000144551	0.017947	BP response to osmotic stress
+	GO:0007155	26	584	0.000154544	0.0190379	BP cell adhesion
+	GO:0009914	7	58	0.000156079	0.0190779	BP hormone transport
+	GO:0033036	65	2133	0.00015803	0.0191678	BP macromolecule localization
+	GO:0010591	5	29	0.000174477	0.0210011	BP regulation of lamellipodium assembly
+	GO:0030587	10	136	0.000181857	0.0214861	BP sorocarp development
+	GO:0055084	10	136	0.000181857	0.0214861	BP fruiting body development in response to starvation
+	GO:0022610	26	591	0.000182594	0.0214861	BP biological adhesion
+	GO:0009058	138	5394	0.000186365	0.0217674	BP biosynthetic process
+	GO:0009617	14	240	0.000207984	0.024048	BP response to bacterium
+	GO:0030582	10	139	0.000210466	0.024048	BP fruiting body development
+	GO:0075259	10	139	0.000210466	0.024048	BP spore-bearing organ development
+	GO:0017048	5	33	0.000222674	0.0252599	MF Rho GTPase binding
+	GO:0042470	10	137	0.000230759	0.0258057	CC melanosome
+	GO:0048770	10	137	0.000230759	0.0258057	CC pigment granule
+	GO:0045834	6	47	0.000233852	0.0259674	BP positive regulation of lipid metabolic process
+	GO:0051446	6	40	0.000244097	0.0269155	BP positive regulation of meiotic cell cycle
+	GO:0044267	130	5071	0.0002687	0.0292256	BP cellular protein metabolic process
+	GO:0003723	83	2867	0.000268754	0.0292256	MF RNA binding
+	GO:0006536	7	69	0.000280151	0.0302563	BP glutamate metabolic process
+	GO:0009607	28	706	0.000295881	0.0317378	BP response to biotic stimulus
+	GO:0008154	7	76	0.00031335	0.0333845	BP actin polymerization or depolymerization
+	GO:0006911	5	36	0.000322159	0.0340926	BP phagocytosis, engulfment
+	GO:1902743	5	34	0.000351753	0.0369763	BP regulation of lamellipodium organization
+	GO:0043478	2	2	0.000375741	0.038472	BP pigment accumulation in response to UV light
+	GO:0043479	2	2	0.000375741	0.038472	BP pigment accumulation in tissues in response to UV light
+	GO:0043480	2	2	0.000375741	0.038472	BP pigment accumulation in tissues
+	GO:0043481	2	2	0.000375741	0.038472	BP anthocyanin accumulation in tissues in response to UV light
+	GO:1903725	5	34	0.000415351	0.0422533	BP regulation of phospholipid metabolic process
+	GO:0006097	5	36	0.000429917	0.0434547	BP glyoxylate cycle
+	GO:0002181	6	60	0.000448632	0.0450575	BP cytoplasmic translation
+	GO:0044421	51	1611	0.000451785	0.045087	CC extracellular region part
+	GO:0016998	5	34	0.000460608	0.0456784	BP cell wall macromolecule catabolic process
+	GO:0022626	7	81	0.000483849	0.0476833	CC cytosolic ribosome
-	GO:0003824	275	17425	8.36518e-08	0.00131902	MF catalytic activity
-	GO:0016741	4	1013	3.04666e-06	0.0240198	MF transferase activity, transferring one-carbon groups
-	GO:0008168	4	979	5.58984e-06	0.0293802	MF methyltransferase activity
-	GO:0016740	86	6387	8.31269e-06	0.0327686	MF transferase activity

## Sheet: I
Dataset S1I.
Enriched (+) and depleted (-) GO categories (FDR < 0.05) for biological processes (BP), molecular functions (MF), and cellular components (CC) in the subset of genes that were up-regulated on both days 9 and 13 in the SM population at 32°C.
+/-	Category	# in subset	# in transcriptome	P-value	FDR	GO term
+	GO:0051026	4	8	1.37004e-09	2.17302e-05	BP chiasma assembly
+	GO:0007131	4	38	1.1625e-06	0.00614612	BP reciprocal meiotic recombination
+	GO:0035825	4	38	1.1625e-06	0.00614612	BP reciprocal DNA recombination
+	GO:0000150	2	2	5.2892e-06	0.0178052	MF recombinase activity
+	GO:0031053	2	2	5.61289e-06	0.0178052	BP primary miRNA processing
+	GO:0006310	6	245	9.36217e-06	0.021246	BP DNA recombination
+	GO:0045132	3	20	9.37659e-06	0.021246	BP meiotic chromosome segregation
+	GO:0006298	3	28	2.41872e-05	0.0474846	BP mismatch repair*
+	GO:0007126	4	81	2.69442e-05	0.0474846	BP meiotic nuclear division
-	none
*Msh4 and Msh5 were both assigned the GO category for mismatch repair (MMR), as they are members of the Msh gene family, despite the pusblished findings that they do not participate in MMR (Ross-Macdonald and Roeder 1994; Hollingsworth et al. 1995). Enrichment of the GO category for MMR is due to up-regulation of Msh4 and Msh5 on both days 9 and 13 in the SM population at 32°C.

## Sheet: J
Dataset S1J.
Enriched (+) and depleted (-) GO categories (FDR < 0.05) for biological processes (BP), molecular functions (MF), and cellular components (CC) in the subset of genes that were down-regulated on both days 9 and 13 in the SM population at 32°C.
+/-	Category	# in subset	# in transcriptome	P-value	FDR	GO term
+	GO:0003735	53	761	1.16631e-18	1.84988e-14	MF structural constituent of ribosome
+	GO:0006412	52	814	1.99798e-16	1.5845e-12	BP translation
+	GO:0016798	44	552	4.51666e-15	2.38796e-11	MF hydrolase activity, acting on glycosyl bonds
+	GO:0004553	41	494	1.13458e-14	3.64071e-11	MF hydrolase activity, hydrolyzing O-glycosyl compounds
+	GO:0044391	31	326	1.14769e-14	3.64071e-11	CC ribosomal subunit
+	GO:0005576	57	941	4.44048e-14	1.17384e-10	CC extracellular region
+	GO:0044444	337	13480	1.18234e-12	2.67902e-09	CC cytoplasmic part
+	GO:0005198	57	1256	3.11372e-11	6.17334e-08	MF structural molecule activity
+	GO:0005575	574	27207	1.35713e-10	2.38598e-07	CC cellular_component
+	GO:0005840	36	626	1.50431e-10	2.38598e-07	CC ribosome
+	GO:0044238	354	14998	5.10383e-10	7.35926e-07	BP primary metabolic process
+	GO:0022625	15	110	8.59002e-10	1.13539e-06	CC cytosolic large ribosomal subunit
+	GO:0071704	371	16069	1.81081e-09	2.20932e-06	BP organic substance metabolic process
+	GO:0044429	55	1318	2.59312e-09	2.93782e-06	CC mitochondrial part
+	GO:0044445	25	363	5.27345e-09	5.57615e-06	CC cytosolic part
+	GO:0008484	13	87	6.09225e-09	6.03932e-06	MF sulfuric ester hydrolase activity
+	GO:0005975	76	2075	1.37695e-08	1.2847e-05	BP carbohydrate metabolic process
+	GO:1901575	106	3331	1.52384e-08	1.34276e-05	BP organic substance catabolic process
+	GO:0030529	63	1718	1.80385e-08	1.50583e-05	CC ribonucleoprotein complex
+	GO:0007264	24	330	1.91489e-08	1.51861e-05	BP small GTPase mediated signal transduction
+	GO:0009056	112	3612	2.18753e-08	1.6093e-05	BP catabolic process
+	GO:0016787	193	7276	2.23218e-08	1.6093e-05	MF hydrolase activity
+	GO:0044424	468	21851	3.19571e-08	2.20379e-05	CC intracellular part
+	GO:0044437	38	745	3.67226e-08	2.39407e-05	CC vacuolar part
+	GO:0015935	15	152	3.77352e-08	2.39407e-05	CC small ribosomal subunit
+	GO:0015934	16	175	8.36318e-08	5.10186e-05	CC large ribosomal subunit
+	GO:0008152	392	17746	1.01994e-07	5.9916e-05	BP metabolic process
+	GO:0015929	7	26	4.22844e-07	0.000234652	MF hexosaminidase activity
+	GO:0005774	34	681	4.29034e-07	0.000234652	CC vacuolar membrane
+	GO:0009057	53	1380	1.21978e-06	0.000644899	BP macromolecule catabolic process
+	GO:0035556	49	1305	1.64224e-06	0.000840246	BP intracellular signal transduction
+	GO:0030203	9	64	2.37577e-06	0.00117756	BP glycosaminoglycan metabolic process
+	GO:0032991	170	6788	2.57521e-06	0.00123774	CC macromolecular complex
+	GO:0005764	24	427	3.12749e-06	0.00145897	CC lysosome
+	GO:0005773	34	736	3.29392e-06	0.00149271	CC vacuole
+	GO:0015925	8	49	3.80127e-06	0.00167478	MF galactosidase activity
+	GO:0015078	17	261	6.22527e-06	0.00266862	MF hydrogen ion transmembrane transporter activity
+	GO:0004298	9	70	6.90505e-06	0.00280823	MF threonine-type endopeptidase activity
+	GO:0070003	9	70	6.90505e-06	0.00280823	MF threonine-type peptidase activity
+	GO:0070013	34	805	7.08491e-06	0.00280934	CC intracellular organelle lumen
+	GO:0005759	21	394	7.55074e-06	0.00292103	CC mitochondrial matrix
+	GO:0043233	34	810	8.0457e-06	0.0030384	CC organelle lumen
+	GO:0044455	14	193	1.00018e-05	0.00368925	CC mitochondrial membrane part
+	GO:0006022	9	76	1.0914e-05	0.00391576	BP aminoglycan metabolic process
+	GO:0030163	23	431	1.11096e-05	0.00391576	BP protein catabolic process
+	GO:0000323	24	460	1.15473e-05	0.00398155	CC lytic vacuole
+	GO:0044281	132	5137	1.27354e-05	0.00429778	BP small molecule metabolic process
+	GO:0006027	6	31	1.43697e-05	0.00474829	BP glycosaminoglycan catabolic process
+	GO:0031974	36	922	1.72752e-05	0.00559187	CC membrane-enclosed lumen
+	GO:0005838	6	29	1.84884e-05	0.0058649	CC proteasome regulatory particle
+	GO:0006508	37	930	2.16518e-05	0.00673372	BP proteolysis
+	GO:0051603	30	696	2.27857e-05	0.00695007	BP proteolysis involved in cellular protein catabolic process
+	GO:0044464	503	24530	2.7e-05	0.00808013	CC cell part
+	GO:0004565	5	19	2.83111e-05	0.00828833	MF beta-galactosidase activity
+	GO:1901135	59	1836	2.87408e-05	0.00828833	BP carbohydrate derivative metabolic process
+	GO:0044242	17	299	3.71173e-05	0.0105128	BP cellular lipid catabolic process
+	GO:0044248	83	2865	4.54197e-05	0.0123716	BP cellular catabolic process
+	GO:0070062	45	1281	4.73348e-05	0.0123716	CC extracellular vesicular exosome
+	GO:1903561	45	1281	4.73348e-05	0.0123716	CC extracellular vesicle
+	GO:0009059	83	3004	4.78247e-05	0.0123716	BP macromolecule biosynthetic process
+	GO:0043230	45	1282	4.83601e-05	0.0123716	CC extracellular organelle
+	GO:0065010	45	1282	4.83601e-05	0.0123716	CC extracellular membrane-bounded organelle
+	GO:1901576	147	6031	5.46988e-05	0.0137711	BP organic substance biosynthetic process
+	GO:0044249	145	5926	6.64692e-05	0.0161711	BP cellular biosynthetic process
+	GO:0030149	6	35	6.72903e-05	0.0161711	BP sphingolipid catabolic process
+	GO:0046466	6	35	6.72903e-05	0.0161711	BP membrane lipid catabolic process
+	GO:0019538	155	6236	6.96182e-05	0.0164808	BP protein metabolic process
+	GO:0043436	78	2823	7.56789e-05	0.0176521	BP oxoacid metabolic process
+	GO:0022626	8	83	8.20476e-05	0.0188603	CC cytosolic ribosome
+	GO:0006026	6	41	8.38413e-05	0.0189972	BP aminoglycan catabolic process
+	GO:0031982	59	1894	8.59244e-05	0.019195	CC vesicle
+	GO:0006082	78	2837	8.98616e-05	0.0197958	BP organic acid metabolic process
+	GO:0034645	78	2832	9.73794e-05	0.021158	BP cellular macromolecule biosynthetic process
+	GO:0008540	4	15	0.000103787	0.0222456	CC proteasome regulatory particle, base subcomplex
+	GO:0006665	11	146	0.000119598	0.0252616	BP sphingolipid metabolic process
+	GO:0022627	8	89	0.000121044	0.0252616	CC cytosolic small ribosomal subunit
+	GO:0044712	61	2044	0.000125211	0.0257919	BP single-organism catabolic process
+	GO:0044421	53	1650	0.000136485	0.0277537	CC extracellular region part
+	GO:0005743	24	581	0.000142835	0.0285186	CC mitochondrial inner membrane
+	GO:0002181	7	65	0.000143843	0.0285186	BP cytoplasmic translation
+	GO:0009058	153	6449	0.000149769	0.0293269	BP biosynthetic process
+	GO:0043229	285	12894	0.000165056	0.0317814	CC intracellular organelle
+	GO:0015985	8	86	0.000168315	0.0317814	BP energy coupled proton transport, down electrochemical gradient
+	GO:0015986	8	86	0.000168315	0.0317814	BP ATP synthesis coupled proton transport
+	GO:0000502	11	161	0.000171367	0.031977	CC proteasome complex
+	GO:1902600	11	168	0.000200298	0.0369411	BP hydrogen ion transmembrane transport
+	GO:0008150	536	26667	0.000215487	0.0388773	BP biological_process
+	GO:0006754	9	113	0.000215699	0.0388773	BP ATP biosynthetic process
+	GO:0031090	103	3917	0.000254204	0.0453026	CC organelle membrane
+	GO:0019941	24	581	0.000258627	0.0455788	BP modification-dependent protein catabolic process
-	GO:0005509	8	1529	1.03051e-06	0.016345	MF calcium ion binding
-	GO:0006396	2	902	4.82676e-06	0.0295022	BP RNA processing
-	GO:0016740	88	6934	5.93774e-06	0.0295022	MF transferase activity
-	GO:0008168	4	1022	7.4402e-06	0.0295022	MF methyltransferase activity

[truncated: 3 more sheets: K, L, M]
